# Supplementary material for: Continuing Fragmentation of a Widespread Species by Geographical Barriers as Initial Step in a Land Snail Radiation on Crete
Source: PLoS One. 2013 May 1;8(5):e62569. doi: 10.1371/journal.pone.0062569 (PMC3641037; doi:10.1371/journal.pone.0062569)
Supplement: Table S1 — Locality, voucher, cox1 data and AFLP data for the used Xerocrassa individuals (xls). (XLS) [file pone.0062569.s001.xls]

## Sheet: Tabelle1
Table S1. Locality, voucher, cox1 data and AFLP data for the used Xerocrassa individuals. ZMH, Zoological Museum Hamburg.
ZMH CatNo	DNA Extraction No.	Species (morphological classification)	Country	State	County	Locality	UTM	Latitude (neg=S)	Longitude (neg=W)	Collectors	Collection Date	NCBI Accessionnumber	cox1 sequences	AFLP data
29329	745	Xerocrassa mesostena	Greece	Kríti	Haniá	Elafonisos: rocky slope	GE3106	35.2717	23.5422	Hausdorf; Sauer	28.10.2004	KC710253	ACATTATATATATTATTTGGTGTATGGTGTGGTATGGTAGGTACCGGATTATCTTTATTAATCCGTTTTGAGTTGGGTACTTCAGGGGTTTTGACAGATGATCATTTTTACAACGTGATTGTTACTGCGCATGCGTTTGTTATAATTTTTTTTATGGTAATGCCAATTATAATTGGTGGGTTTGGTAATTGAATAGTTCCACTATTGATTGGTGCTCCTGACATAAGATTTCCCCGAATAAATAATATAAGGTTCTGATTACTTCCCCCTTCATTTTTGTTATTAATTAGGAGCAGCTTGGTAGAAGGTGGAGCTGGTACGGGCTGGACTGTTTACCCTCCTTTAAGGTCTCTTACAGGGCATAGTGGAGCTTCCGTGGACTTGGCAATCTTTTCTTTA…	000110110000000000000100100000011001001100000000000110001110001010110100010000010110100000000100000000000110000000001000001000101100100011000000000010000000010101001000000000000100010000000111000000000001000000000000000000000100010010101010001010100000000001000001001010010000001010100010110000000100000000100011001000000000010000000000000000000100000100000001010000000000000100010101000000110010000…
29332	726	Xerocrassa mesostena	Greece	Kríti	Haniá	Amigdalokefali 2.5 km towards Elós: road border	GE3415	35.3569	23.5775	Hausdorf; Sauer	27.10.2004	FJ627088	ACATTATATATATTATTTGGTGTATGGTGTGGTATGGTAGGTACCGGATTATCTTTATTAATCCGTTTTGAGTTGGGTACtTCAGGGGTTTTGACAGATGATCATTTTTACAACGTGATTGTCACTGCGCATGCGTTTGTTATAATTTTTTTCATGGTAATACCAATTATAATTGGTGGGTTTGGTAATTGAATAGTTCCACTATTGATTGGTGCTCCTGACATAAGATTTCCCCGAATAAATAATATAAGGTTCTGATTACTTCCTCCTTCATTTTTGTTACTAATTAGGAGTAGCTTGGTAGAAGGTGGAGCTGGTACGGGGTGGACTGTTTACCCTCCTTTAAGGTCTCTTACAGGGCATAGTGGAGCTTCCGTGGACTTGGCAATCTTTTCTTTA…	000010110001101000001100000000001101011100000001000011101100000001110000010000001100100100000100000010001100100010111100000001001000100011000000000100000100000101000000000000000001000000001001000100000000000001000000000000000100010110101010101010100000100001000000101010000000011001010100000000110100000000100011101000000000000010000000000000000100000000000000000000010000000000010001000000010010000…
29332	943	Xerocrassa mesostena	Greece	Kríti	Haniá	Amigdalokefali 2.5 km towards Elós: road border	GE3415	35.3569	23.5775	Hausdorf; Sauer	27.10.2004	KC710278	ACATTATATATATTATTTGGTGTATGGTGTGGTATGGTAGGTACCGGATTATCTTTATTAATCCGTTTTGAGTTGGGTACTTCAGGGGTTTTGACAGATGATCATTTTTACAACGTGATTGTCACTGCGCATGCGTTTGTTATAATTTTTTTTATGGTAATACCAATTATAATTGGTGGGTTTGGTAATTGAATAGTTCCACTATTGATTGGTGCTCCTGACATAAGATTTCCCCGAATAAATAATATAAGGTTCTGATTACTTCCCCCTTCATTTTTGTTACTAATTAGGAGCAGCTTGGTAGAAGGTGGAGCTGGTACGGGGTGGACTGTTTACCCTCCTTTAAGGTCTCTTACAGGGCATAGTGGAGCTTCCGTGGACTTGGCAATCTTTTCTTTA…	000010001000000000000010101000001001001100000100011110001010000001000100000000001110100010000010000000000110000000001000000000001001100001100000000000000010000101000000000000000010000010000110000000000000000000000000010000000100010010100001001010100000000001000001001010010000001010110010000000000100000000101011001000000000000100000000000000000100001100010001010010010000001000010101000001010010000…
29748	727	Xerocrassa mesostena	Greece	Kríti	Haniá	Paleochora, 9 km W of: rocks at beach	GE3602	35.2369	23.595	Hausdorf; Sauer	04.10.2004	FJ627102	ACATTATATATATTATTTGGTGTATGGTGTGGTATGGTAGGTACCGGATTATCTTTATTAATCCGTTTTGAGTTGGGTACTTCAGGGGTTTTGACAGACGATCATTTTTACAACGTGATTGTCACTGCGCATGCGTTTGTTATAATTTTTTTTATGGTAATGCCAATTATAATTGGTGGGTTTGGTAATTGAATAGTTCCACTATTGATTGGTGCTCCTGACATAAGATTTCCCCGAATAAATAATATAAGGTTCTGATTACTTCCCCCTTCATTTTTGTTATTAATTAGGAGCAGCTTGGTAGAAGGTGGAGCTGGTACGGGCTGGACTGTTTACCCTCCTTTAAGGTCTCTTACAGGGCATAGTGGAGCTTCTGTGGACTTGGCAATCTTTTCTTTA…	000110010001001000000100001000001011000100000000000010000100000010010000001000001100100000110010000000000000000000001100000000100000100010001000010100000010000100000000000000000010000000000110000000000000000000000000000000000100010010100010011010100000000001000001001010000001000001101010000000010100000000100010101001001000010000000000000000000100010100000000000000000000000001110001000000010100000…
29748	949	Xerocrassa mesostena	Greece	Kríti	Haniá	Paleochora, 9 km W of: rocks at beach	GE3602	35.2369	23.595	Hausdorf; Sauer	04.10.2004	KC710281	ACATTATATATATTATTTGGTGTATGGTGTGGTATGGTAGGTACCGGATTATCTTTATTAATTCGTTTTGAGTTGGGTACTTCAGGGGTTTTGACAGATGATCATTTTTACAACGTGATTGTCACTGCGCATGCGTTTGTTATAATTTTTTTTATGGTAATACCAATTATAATTGGTGGGTTTGGTAATTGAATAGTTCCACTATTGATTGGTGCTCCTGACATAAGATTTCCCCGAATAAATAATATAAGGTTCTGATTACTTCCTCCTTCATTTTTGTTATTAATTAGGAGCAGCTTGGTAGAAGGTGGAGCTGGTACGGGCTGGACTGTTTACCCTCCTTTAAGGTCTCTTACAGGGCATAGTGGAGCTTCCGTGGACTTGGCAATCTTTTCTTTA…	010010101000001000000100100100101001001100000001000111001110001010100100001000010110100000000110100000000110000000001000000000001000100011000000000010000000010100100100000000000010000000000101000000000000000000000000000000000000011110100010011000100100000101000000101010000100001010101010000000001100010010100000101000000000011000000000000000000000000000000000010000010000000000010000000000010010000…
29885	736	Xerocrassa grabusana	Greece	Kríti	Haniá	Kaliviani 2 km towards Balos: rocky slope	GE3635	35.5306	23.6108	Hausdorf; Sauer	27.10.2004	FJ627089	ACACTGTATATACTCTTTGGAGTATGATGTGGGATAGTTGGTACTGGATTATCTTTACTAATTCGATTTGAACTAGGAACGTCAGGGGTTTTAACAGATGATCATTTTTATAATGTAGTTGTTACTGCTCACGCATTTGTTATAATTTTTTTTATAGTAATACCAATTATAATTGGGGGCTTTGGCAATTGGATAGTACCTTTATTAATTGGTGCTCCGGATATAAGATTTCCCCGTATAAATAATATAAGGTTTTGGTTACTTCCCCCTTCTTTTTTACTATTAATTAGTAGTAGTTTAGTAGAGGGTGGGGCTGGAACAGGATGAACTGTATATCCACCTCTGAGGTCTTTAACAGGCCATAGTGGGGCTTCTGTAGATTTGGCAATTTTTTCTTTA…	000010101000110000000010011000110100001101000011100000001000000001000000100000000100010000000000000001000000101010000001000000000010000100001000100010000001000000000010000000100000000001000010000100000001000000000000000100010000010010100110111001100000110000100000010010001000000000001000001110000101100000100000000000000000000000000000010000000001000000100000010000001000010000000100000000100010001…
29603	724	Xerocrassa mesostena	Greece	Kríti	Haniá	Paleochora 1.5 km towards Koundoura: rocks at shore	GE4202	35.2389	23.6628	Hausdorf; Sauer	03.10.2004	FJ627063	ACATTATATATATTATTTGGTGTATGGTGTGGTATGGTAGGTACCGGATTATCTTTATTAATTCGTTTTGAGTTGGGTACTTCAGGGGTTTTGACAGACGATCATTTTTACAACGTGATTGTCACTGCGCATGCGTTTGTTATAATTTTTTTTATGGTAATACCAATTATAATTGGCGGGTTTGGTAATTGAATGGTTCCGCTATTAATTGGTGCTCCTGACATAAGATTTCCCCGAATAAATAATATAAGGTTCTGATTACTTCCCCCTTCATTTTTGTTATTAATTAGGAGCAGCTTGGTAGAAGGTGGAGCTGGTACGGGCTGGACTGTTTACCCTCCTTTAAGGTCTCTTACAGGGCATAGTGGGGCTTCCGTGGACTTGGCAATCTTTTCTTTA…	000010110000001000001100101000001101001100000000000110001110000101100000000000001110100000000010000000000110100000001000000000101000110001000000000000000000010101001000000000000010000010000110000000000000000100010000000000000100010010000010001010100000000011000001011010010000000000100011010000000100000000101010001000000000010000000000000000000100000100000000110001010000000000010001000001011010000…
50568	748	Xerocrassa mesostena	Greece	Kríti	Haniá	Tsilalia 1.4 km towards Paleochora: bushy slope	GE4203	35.2439	23.6653	Sauer	14.10.2005	KC710255	ACATTATATATATTATTTGGTGTGTGGTGTGGTATGGTAGGTACCGGATTATCTTTATTAATCCGTTTTGAGTTGGGTACTTCAGGGGTTTTGACAGATGATCATTTTTACAACGTGATTGTCACTGCGCATGCGTTTGTTATAATTTTTTTTATGGTAATACCGATTATAATTGGTGGGTTTGGTAATTGAATGGTTCCGCTATTGATTGGTGCTCCTGACATGAGATTTCCCCGAATAAATAATATAAGGTTCTGATTACTTCCCCCTTCATTTTTGTTATTAATTAGAAGCAGCTTGGTAGAAGGTGGAGCTGGTACGGGGTGGACTGTTTACCCTCCTTTAAGGTCTCTTACAGGGCATAGTGGGGCTTCCGTGGACTTGGCAATCTTTTCTTTA…	000110101000001000000110100000001001001100000000000010001110001010110100000100001111000000010010000010000010100100001000000000101000100011010000000010000000010101001010000000010010010000000111000000000001001000010000000000000100010010100010001110100000000001100000011010010000011010100011001000000100000000100011011000000000010000000000000000000100000100010000010000000000000000010011000001010110000…
36946	738	Xerocrassa mesostena	Greece	Kríti	Haniá	Paleochora 0.5 km towards Chania: rocks at the S-end of the gorge	GE4402	35.2389	23.6875	Hausdorf; Sauer	03.10.2004	FJ627103	ACATTATATATATTATTTGGTGTGTGGTGTGGTATGGTAGGTACCGGATTATCTTTATTAATCCGTTTTGAGTTGGGTACTTCAGGGGTTTTGACAGATGATCATTTTTACAACGTGATTGTCACTGCGCATGCGTTTGTTATAATTTTTTTTATGGTGATACCGATTATAATTGGTGGATTTGGTAATTGAATGGTTCCGCTATTGATTGGTGCTCCTGACATGAGATTCCCCCGAATAAATAATATAAGGTTCTGATTACTTCCCCCTTCATTTTTGTTATTAATTAGAAGCAGCTTGGTAGAAGGTGGAGCTGGTACGGGGTGGACTGTTTACCCTCCTTTAAGGTCTCTTACAGGGCATAGTGGGGCTTCCGTGGACTTGGCAATCTTTTCTTTA…	000110101101001000001100100000001011001100000000000110001110001010110000000000010110101000000010000000010111000000001000000000101000100001000000000010000001000101000010000000000010000010000001000000000001000000000000000000000100001010100011001010101000000101000001011010010000001011010100100000000100000000101010001000000100010000000000000000000000000100000000010000010010010010001001000001000011000…
29684	741	Xerocrassa mesostena	Greece	Kríti	Haniá	Paleochora 2.5 km towards Chania: rocky slope at branch towards Sougia	GE4404	35.2528	23.6883	Hausdorf; Sauer	03.10.2004	FJ627057	ACATTATATATACTATTTGGTGTGTGGTGTGGTATGGTGGGTACTGGATTATCTTTATTAATCCGTTTTGAGTTGGGCACTTCAGGGGTTTTGACAGATGATCATTTTTACAATGTGGTTGTTACTGCACATGCTTTTGTTATAATTTTTTTTATGGTAATACCAATTATAATTGGCGGGTTTGGTAATTGGATAGTTCCACTATTAATTGGCGCTCCCGACATAAGATTTCCCCGAATAAATAATATAAGATTCTGATTACTTCCTCCTTCGTTTTTACTATTAATTAGAAGTAGCTTGGTAGAGGGAGGGGCTGGTACAGGGTGGACTGTCTACCCTCCTTTAAGATCTCTTACAGGACATAGAGGAGCTTCCGTGGACTTGGCAATCTTTTCTTTG…	000010110000001010000101101000001101010100000000000110000110001001110000010000010110100110000110000000000111000000001000000000101000100011010000000100000001000101001010000000000010000010000101000000000000000000010000000000000100010110100010001010100000000101100000001010010000001010110010100000001100000000101010111000000000010000000000001000000100000100010000010000000001010000000101000001010010000…
50037	609	Xerocrassa mesostena	Greece	Kríti	Haniá	Sougia 0.3 km from harbour towards Moni (bus route): rocky slope	GE5504	35.25	23.8086	Sauer	13.10.2005	FJ627143	ACATTATATATATTATTTGGTGTGTGGTGTGGTATGGTGGGTACTGGATTATCTTTATTAATCCGTTTTGAGTTGGGCACTTCAGGGGTTTTGACAGATGATCATTTTTACAATGTGGTTGTTACTGCACATGCTTTTGTTATAATTTTTTTTATGGTAATACCAATTATAATTGGCGGGTTTGGTAATTGGATAGTTCCTCTATTAATTGGAGCTCCCGACATAAGATTTCCCCGAATAAATAATATAAGATTCTGATTACTTCCTCCTTCGTTTTTACTATTAATTAGGAGCAGCTTGGTAGAGGGCGGGGCTGGTACAGGGTGGACTGTCTACCCTCCTTTAAGATCTCTTACAGGACATAGAGGGGCTTCCGTGGACTTGGCAATCTTTTCTTTG…	000110101001001000000100101000001011001100000001010010010010100101101000001000001110100000000010000000000100100000001000000001001000101001000000000100000000000101000000100000000010000010000101000000000100000001010010000000101000010010100110000110000010000110000001001010010000011000100101100000010101000000100001011000000000010000010000000000000100100000000000011000010000000000010001000000011100000…
50462	826	Xerocrassa mesostena	Greece	Kríti	Haniá	Koustogerako 1.8 km towards Sougia: road border at rocks	GE5707	35.2787	23.8113	Sauer	13.10.2005	KC710261	ACATTATATATATTATTTGGTGTGTGGTGTGGTATGGTGGGTACTGGATTATCTTTATTAATCCGTTTTGAGTTGGGCACTTCAGGGGTTTTGACAGATGATCATTTTTACAATGTGGTTGTTACTGCACATGCTTTTGTTATAATTTTTTTTATGGTAATACCAATTATAATTGGCGGTTTTGGTAATTGGATAGTTCCACTATTAATTGGAGCTCCCGACATAAGATTTCCCCGAATAAATAATATAAGATTCTGATTACTTCCTCCTTCGTTTTTACTATTAATTAGGAGCAGCTTGGTAGAGGGCGGGGCTGGTACAGGGTGGACTGTCTACCCTCCTTTAAGATCTCTTACAGGACATAGAGGAGCTTCCGTGGACTTGGCAATCTTTTCTTTG…	000110101000001000001100001000001101001100001001000010000100001010101000001000001110100000000010000100100100100000001000000011001000100001000000000010000001100001000001001000000010000010000101000000000100000000010010000000000100000110100110000111000010000010000001001010010000010000100011100000100101000000100000101000000001010000010000000010000100100000000000010000010000000100010001000000011100000…
29814	733	Xerocrassa mesostena	Greece	Kríti	Haniá	Omalos 8 km towards Lakki: rocky slope	GE6318	35.3769	23.9022	Hausdorf; Sauer	05.10.2004	FJ627092	ACATTATATATGTTATTTGGTGTTTGGTGTGGTATGGTGGGTACTGGATTATCTTTATTAATCCGTTTTGAGTTGGGCACTTCAGGGGTTTTGACAGATGATCATTTTTACAATGTGGTTGTTACTGCACATGCTTTTGTTATAATTTTTTTTATGGTAATACCAATTATAATTGGTGGGTTTGGTAATTGGATAGTTCCACTATTAATTGGAGCTCCCGACATAAGATTTCCCCGAATAAATAATATAAGATTCTGATTACTTCCTCCTTCGTTTTTACTATTAATTAGGAGCAGCTTGGTAGAGGGCGGGGCTGGTACAGGGTGGACTGTCTACCCTCCTTTAAGATCTCTTACAGGACATAGAGGAGCTTCCGTGGACTTGGCAATCTTTTCTTTG…	000110110001001000000100000000001001011100000000000010100100000001101000010000001100100000000100000010000100101000001100000001001000100010000000000010000010000100100000000000000001000000001001000100010000000001000000000000000000010101010110001011100000000100100000001010000000000001000010000000001100000100100100011000000000000000000000000000000100100000000000000000010000000010001001000000010011000…
29807	734	Xerocrassa mesostena	Greece	Kríti	Haniá	Theriso 2.4 km towards Drakona (Drakona 5.6 km towards Theriso): rocky slope	GE7121	35.4028	23.9908	Hausdorf; Sauer	29.09.2004	FJ627117	acATTATaTATATTAtttGGTGTATGGTGTGGTATAGTGGGTACCGGATTATCCTTATTAATCCGTTTTGAGTTAGGTACTTCAGGTGTGTTAACAGATGATCATTTTTACAACGTGATTGTGACTGCTCACGCGTTTGTTATAATTTTTTTTATGGTAATACCAATTATAATTGGCGGGTTTGGCAATTGAATAGTTCCACTCTTAATTGGCGCTCCTGACATAAGATTTCCCCGAATAAATAATATAAGGTTTTGATTACTTCCCCCTTCGTTTTTGTTATTAATTAGGAGCAGCTTGGTAGAGGGCGGAGCTGGTACAGGATGGACTGTCTACCCCCCCCTAAGGTCTCTTACAGGGCATAGTGGCGCTTCCGTGGACTTGGCAATCTTCTCTTTA…	000010110001101000000100000000001001011100000000000010100100000001110100001000010100000000000100000011001100000010001100000000001000100011000000000100000100000111000000000000000001000000001001000100000000000000100000000011010000010110010010111010100000000001000001011010000000011001000010000000001100000011100000001000000001010000001000000000001000000000000000000000110000100000001001000000001011000…
29743	948	Xerocrassa mesostena	Greece	Kríti	Haniá	Agios Ioannis: rocky slope	KV2802	35.2286	24.0211	Hausdorf; Sauer	08.10.2004	KC710280	ACACTATATATATTATTTGGTGTATGGTGCGGTATAGTAGGTACCGGATTATCTTTATTAATCCGTTTTGAGTTAGGCACTTCAGGGGTTTTGACAGATGATCATTTTTATAATGTTATTGTCACTGCGCATGCTTTTGTTATAATTTTTTTTATGGTAATACCAATTATAATTGGAGGGTTTGGTAATTGAATAGTCCCACTATTAATTGGTGCTCCGGACATAAGATTTCCCCGAATAAATAATATAAGGTTCTGATTACTTCCCCCCTCGTTTTTGTTATTAATTAGAAGTAGCTTGGTAGAAGGCGGAGCTGGTACAGGGTGGACTGTTTATCCCCCTCTAAGCTCTCTTACAGGGCATAGTGGAGCTTCCGTGGACTTGGCAATCTTTTCTTTA…	000010101000001000001100101000011001001100110010000110001010000010001000001000001100100000000100000000000011001000001000001000001000100001000000000010000000000101000000000000100001000000000010000000000000000000000000000000000100011001011000001010100000100001000001001000100000001011000010010000010100000010101000011001000000010000000000000000000000000100010000010000000000010000010001000001010010000…
29705	549	Xerocrassa mesostena	Greece	Kríti	Haniá	Mournies towards Nerokouros: rocks at road 0.5 km S of branch towards Malaxa	KV3029	35.475	24.0322	Hausdorf; Sauer	05.10.2004	FJ627124	ACACTATATATATTATTTGGTGTATGGTGTGGTATAGTAGGTACCGGACTGTCTTTATTAATCCGTTTTGAGTTAGGTACTTCAGGCGTTTTAACAGACGATCATTTTTACAACGTGATTGTGACTGCTCATGCTTTTGTCATAATTTTTTTTATGGTAATACCAATTATAATTGGCGGGTTTGGTAATTGAATAGTTCCGCTATTAATTGGTGCTCCTGACATAAGATTTCCCCGAATAAATAATATGAGGTTTTGATTACTTCCTCCTTCGTTTTTGTTATTAATTAGGAGTAGCTTGGTAGAGGGCGGAGCCGGTACAGGGTGGACTGTCTACCCTCCTCTAAGGTCTCTTACAGGGCATAGTGGCGCTTCCGTGGACTTGGCAATCTTTTCTTTA…	000010010010001000001100000000001001011100000000000010101100000001110000001000001100100000000100000000000100100010001000000000001000100011001000000100010100000101000000000000000001010000001000000100001000000000100000000000010000010110010110001010100000000001000000011010000000000001000010010000011100000010101000011000000000010000000000000000001000100000000010000000010000000010001000000000010100000…
50015	607	Xerocrassa mesostena	Greece	Kríti	Haniá	Kalathas: gorge above the beach	KV3538	35.5539	24.0872	Sauer	11.10.2005	FJ627141	ACATTATATATATTATTTGGTGTATGGTGTGGTATGGTAGGTACCGGATTATCTTTATTAATCCGTTTTGAGTTGGGTACCTCAGGGGTTTTGACAGATGATCATTTTTACAACGTGATTGTCACTGCGCATGCGTTTGTTATAATTTTTTTTATGGTAATACCAATTATAATTGGTGGATTTGGTAACTGAATAGTTCCATTATTGATTGGTGCTCCTGACATAAGATTTCCCCGAATAAATAACATAAGGTTCTGATTACTTCCCCCTTCATTTTTGTTATTAATTAGGAGCAGCTTGGTAGAAGGTGGAGCTGGTACGGGGTGGACTGTTTACCCTCCTTTAAGGTCTCTTACAGGGCATAGTGGAGCTTCCGTGGACCTGGCAATCTTTTCCTTA…	000010110001001000001100000000001001011100000000000011000100100001010000001000001100100000000010000000010010010010001100000001001000100001000000000100000100000100100000000000000001000000001010100100000000000000100000000000000000010110001010001010100000000001000000011010000000001001000010000100001100000010101000011000000000000000000100000000000100000000000000000000010000000010001001000000010010000…
50043	610	Xerocrassa mesostena	Greece	Kríti	Haniá	Stavros: rocky slope E of	KV3742	35.5894	24.0981	Sauer	11.10.2005	FJ627144	ACATTATACATATTATTTGGTGTGTGGTGTGGTATAGTAGGTACTGGGTTATCTTTATTAATCCGCTTTGAGTTGGGCACTTCAGGTGTTTTGACAGATGATCATTTTTACAATGTGATTGTCACCGCTCATGCTTTTGTTATAATTTTTTTTATGGTTATACCAATTATGATTGGCGGGTTTGGTAATTGAATAGTTCCGCTATTAATTGGCGCCCCTGACATAAGATTTCCCCGAATAAATAATATAAGGTTCTGATTACTTCCCCCTTCGTTTTTGTTATTAATTAGGAGTAGCTTGGTAGAGGGCGGAGCTGGTACAGGATGGACTGTCTACCCTCCTTTAAGGTCTCTCACAGGTCATAGTGGAGCTTCCGTGGACTTGGCAATCTTTTCTTTA…	000010110010101000001100000000001101011100000000000010101100001001111000110000010100100010000100000000001100100010001100000001001000100011000000000010000100000101000000000000000001000000001001000100000000000000100000000001100010011110100110101010100100000001000000001010000100001001110010000000011100000000101110101000000000000000000000000000001000000000000000000000010000000000010001000000010010000…
29203	941	Xerocrassa mesostena	Greece	Kríti	Haniá	Komitades 0.2 km towards Chora Sfakion: rocky slope and road border	KU4199	35.2097	24.0989	Hausdorf	30.07.2004	KC710276	ACACTATATATATTATTTGGTGTATGGTGTGGTATAGTAGGTACCGGATTATCTTTATTAATCCGTTTTGAGTTAGGCACTTCAGGGGTTTTGACAGATGATCATTTTTATAATGTTATTGTCACTGCGCATGCTTTTGTTATAATTTTTTTTATAGTAATACCAATTATAATTGGAGGGTTTGGTAATTGAATAGTCCCACTATTAATTGGTGCCCCGGACATAAGATTTCCCCGAATAAATAATATAAGGTTCTGATTACTTCCCCCCTCGTTTTTGTTATTAATTAGAAGTAGCTTGGTAGAAGGCGGAGCTGGTACAGGGTGGACTGTTTATCCCCCTCTAAGCTCTCTTACAGGGCATAGTGGAGCTTCCGTGGACTTGGCAATCTTTTCTTTA…	000010101000000010001010100100011001001100000010000010000010000001001010001000001100100000100000010000010000000000001000000000001000100001000000000100000000000101000000000000000000001100000110000000000000000000100000000000000100011001100001001011101100000011000000001010000000001001001010110000000100100010101011011001000000011000000000000000000100000101000000010000000000010010000101000001010100100…
29317	739	Xerocrassa mesostena	Greece	Kríti	Haniá	Haniá towards Rethimnon (New Road): rocky slope at branch towards Souda above Taverna	KV3629	35.4783	24.0989	Hausdorf; Sauer	28.10.2004	FJ627114	???????????????????GTGTATGGTGTGGTATAGTAGGTACCGGACTGTCTTTATTAATCCGTTTTGAGTTAGGTACTTCAGGTGTTTTAACAGACGATCATTTTTACAACGTGATTGTGACTGCTCATGCTTTTGTCATAATTTTTTTTATGGTAATACCAATTATAATTGGCGGGTTTGGTAATTGAATAGTTCCACTATTAATTGGTGCTCCTGACATAAGATTTCCCCGAATAAATAATATGAGGTTTTGATTACTTCCTCCTTCGTTTTTGCTATTAATTAGGAGTAGCTTGGTAGAGGGCGGAGCCGGTACAGGGTGGACTGTCTACCCTCCTCTAAGGTCTCTTACAGGGCATAGTGGCGCTTCCGTGGACTTGGCAATCTTTTCTTTA…	000011010010001000001100000000001001010100000000000011100100000001110000001000001101000000000100000000010100100000001100000001001000100011010000000100000100000100100000000000000001000000001011000100000000000000100000000000000000000110001000001010000000000000000000011000000000000000000000000000000000000000000000000000000000000000000000000000000000000000000000000000000000000010000000000000000000000…
36673	730	Xerocrassa mesostena	Greece	Kríti	Haniá	Anopoli 2.5 km towards Chora Sfakion (Chora Sfakion 7.4 km towards Anopoli): rocky slope	KU3699	35.2081	24.1108	Hausdorf; Sauer	07.10.2004	FJ627084	aCACTATATATATTATTTGGTGTATGGTGTGGTATAGTAGGTACCGGATTATCTTTATTAATCCGTTTTGAGTTAGGCACTTCAGGGGTTTTGACAGATGATCATTTTTATAATGTTATTGTCACTGCGCATGCTTTTGTTATAATTTTTTTTATAGTAATACCAATTATAATTGGAGGGTTTGGTAATTGAATAGTCCCACTATTAATTGGTGCTCCGGACATAAGATTTCCCCGAATAAATAATATAAGGTTCTGATTACTTCCCCCCTCGTTTTTGTTATTAATTAGAAGTAGCTTGGTAGAAGGCGGAGCTGGTACAGGGTGGACTGTTTATCCCCCTCTAAGCTCTCTTACAGGGCATAGTGGAGCTTCCGTGGACTTGGCAATCTTTTCTTTA…	000101101000000010000101100000011001001110011001000010001100000001010000001000001100100100100110000000110010001000001000001001001000100001000000000100000000000101000000000000000000101000000110000000000000000010010000000000000100011010100010000110100000100111010101001010100001001110000011000010000100000010101010011001000000010000000000000000100100000100000000010000000000000100010101000001010010000…
29013	546	Xerocrassa mesostena	Greece	Kríti	Haniá	Moni Gouvernetou: rocky slope N of (Akrotiri)	KV4041	35.585	24.1394	Hausdorf	25.07.2004	FJ627121	ACATTATATATATTATTTGGTGTATGGTGTGGTATGGTAGGTACCGGATTATCTTTATTAATCCGTTTTGAGTTGGGTACATCGGGGGTTTTGACAGATGATCATTTTTACAACGTGATTGTCACTGCGCATGCGTTTGTAATAATTTTTTTTATGGTAATACCAATTATAATTGGTGGGTTTGGTAATTGGATAGTTCCATTATTGATTGGTGCTCCTGACATAAGATTTCCCCGAATAAATAATATAAGGTTCTGATTACTTCCCCCTTCATTTTTGTTATTAATTAGGAGCAGCTTGGTAGAAGGTGGGGCTGGTACGGGGTGGACTGTTTACCCTCCTTTAAGGTCTCTTACAGGGCATAGTGGAGCTTCCGTGGACTTGGCAATCTTTTCTTTA…	000010110010101000001100000000001101011100000001000011101100000001110000001000001100100100000100000010001100100010111100000001001000100011000000000100000100000100100000000000000001000000001001000100000000000000100000000000000100010110101010101010100000100001000000101010000000001001010100000000011100000000100001101000000000000010000000000000001000000000000000000000010000000000001001000000010010000…
36220	728	Xerocrassa mesostena	Greece	Kríti	Haniá	Moni Katholiko towards Moni Gouvernetou	KV4041	35.5847	24.1403	Hausdorf; Sauer	30.09.2004	FJ627082	ACATTATACATATTATTTGGTGTATGGTGTGGTATGGTAGGTACCGGATTATCTTTATTAATCCGTTTTGAGTTGGGTACATCGGGGGTTTTGACAGATGATCATTTTTACAACGTGATTGTCACTGCGCATGCGTTTGTAATAATTTTTTTTATGGTAATACCAATTATAATTGGTGGGTTTGGTAATTGAATAGTTCCATTATTGATTGGTGCTCCTGACATAAGATTTCCCCGAATAAATAATATAAGGTTCTGATTACTTCCCCCTTCATTTTTGTTATTAATTAGGAGCAGCTTGGTAGAGGGTGGGGCTGGTACGGGGTGGACTGTTTACCCCCCTTTAAGGTCTCTTACAGGGCATAGTGGAGCTTCCGTGGACTTGGCAATCTTTTCTTTA…	000010110001001000001100000000001001011100000001000010010100000001100000001000001100100000000100000010000100100010001100000001000010100011100000000100000100000111000000000000000010000000001001000100000000000000100000000000000000010110100010101010100100000001000000001010000000000001000010000000001100000001110000011000000000000000000000000000000100000000000000000000010000000000011001000000010100000…
29985	746	Xerocrassa mesostena	Greece	Kríti	Haniá	Chora Sfakion 2.7 km towards Askifou: rocky slope at branch towards Frangokastello	KU4199	35.2036	24.1639	Hausdorf; Sauer	07.10.2004	KC710254	ACACTATATATATTATTTGGTGTATGGTGTGGTATAGTAGGTACCGGATTATCTTTATTAATCCGTTTTGAGTTAGGCACTTCAGGGGTTTTGACAGATGATCATTTTTATAATGTTATTGTCACTGCGCATGCTTTTGTTATAATTTTTTTTATAGTAATACCAATTATAATTGGAGGGTTTGGTAATTGAATAGTCCCACTATTAATTGGTGCTCCGGACATAAGATTTCCCCGAATAAATAATATAAGGTTCTGATTACTTCCCCCCTCGTTTTTGTTATTAATTAGAAGTAGCTTGGTAGAAGGCGGAGCTGGTACAGGGTGGACTGTTTATCCCCCTCTAAGCTCTCTTACAGGGCATAGTGGAGCTTCCGTGGACTTGGCAATCTTTTCTTTA…	000100101000001110001100101000001001001110000001000010000100000001010010001000001110101100100011000000010010000000001000001001001000110011010000010100000000000101000000000000000000001100010110010000000000001000010000000000000100011010101010001010100000100011000000001010000000001010010011000000000100100010101011101001000000010000000000000000000100000100000000010000010000000000010000001001010010010…
50222	846	Xerocrassa mesostena	Greece	Kríti	Haniá	Imbros 4.1 km towards Asfendos: rocky slope	KV4404	35.2519	24.1867	Sauer	10.10.2005	FJ627173	CCnCTATATATaCTGTTTGGTGTATGATGCGGCATAGTAGGTACTGGATTATCTTTATTAATCCGTTTTGAGTTAGGTACTTCAGGTGTTTTGACAGATGATCATTTTTACAATGTGATCGTTACTTCGCATGCTTTTATCATAATTTTTTTTATGGTTATGCCTATTATAATTGGTGGGTTTGGTAATTGGATAGTGCCCCTGTTGATTGGTGCCCCTGATATAAGATTCCCCCGAATAAATAACATAAGGTTCTGGTTGCTCCCCCCTTCGTTTTTACTATTAATTAGGAGGAGTTTAGTAGAAGGCGGGGCTGGTACGGGTTGAACTGTTTACCCTCCTTTAAGATCCCTTACAGGGCATAGGGGAGCTTCCGTGGATTTAGCAATCTTTGCTTTG…	000010010001101000000100000000001001011100000000000011100100100001010000010000001100100000000100000000000100000010001100000001001000100011000000000100000100000111000000000000000001000000001001000000000000000000100000000000000110010110010010101010100000100011000000001010000000000001000010000000001100000010101100101000000000000000000000000000001000000000000000010000010000000000010001000000010010000…
50223	645	Xerocrassa mesostena	Greece	Kríti	Haniá	Imbros 4.1 km towards Asfendos: rocky slope	KV4404	35.2519	24.1867	Sauer	10.10.2005	FJ627165	ACACTATATATACTGTTTGGTGTATGATGCGGCATAGTAGGTACTGGATTATCTTTATTAATCCGTTTTGAGTTAGGTACTTCAGGTGTTTTGACAGATGATCATTTTTACAATGTGATCGTTACTTCGCATGCTTTTATCATAATTTTTTTTATGGTTATGCCTATTATAATTGGTGGGTTTGGTAATTGGATAGTGCCCCTGTTGATTGGTGCCCCTGATATAAGATTCCCCCGAATAAATAACATAAGGTTCTGGTTGCTCCCCCCTTCGTTTTTACTATTAATTAGGAGGAGTTTAGTAGAAGGCGGGGCTGGTACGGGTTGAACTGTTTACCCTCCTTTAAGATCCCTTACAGGGCATAGGGGAGCTTCCGTGGATTTAGCAATCTTTGCTTTG…	000010110010101000001100000000001001111100000000000010001100001000110000110000001100100000000100000010010100100010001100000001001000100011000000000100000100000100100000000000000001000000001001000000000000000001000000000000000100010110100010101010100001100011000000001010000000000001000010000000001100000010101001101000000000000000000000000000000100000000000000010000010000000000001001000000010010000…
36696	732	Xerocrassa mesostena	Greece	Kríti	Haniá	Agios Nektarios 0.5 km towards Sellia: road border and rocks	KU4698	35.2006	24.2161	Hausdorf; Sauer	08.10.2004	FJ627091	ACACTATATATATTATTTGGTGTATGGTGTGGTATAGTAGG?ACCGGATTATCTTTGCTAATCCGTTTTGAGTTAGGTACTTCAGGGGTTTTGACGGATGATCATTTTTACAATGTTATTGTCACTGCGCATGCTTTTGTTATAATTTTTTTTATGGTAATACCAATTATAATTGGAGGGTTTGGTAATTGAATAGTCCCACTATTAATTGGTGCTCCCGACATAAGATTTCCCCGAATAAACAATATAAGGTTCTGATTACTCCCTCCCTCGTTTTTGTTATTAATTAGGAGTAGCTTGGTAGAGGGCGGGGCTGGTACAGGGTGGACTGTCTACCCCCCCCTAAGTTCCCTTACAGGGCATAGCGGAGCTTCCGTGGATTTGGCAATCTTTTCTTTA…	000010101000001100001000101001001001011100000000000010000100000001001000001000001110110000100001100000010010001000001000001001001100100001010000000100000000000101000000000000000000101110000110000000000000000010010000000000000100011010100001001010100000000000000100001010000001001010000010110000010100100010101000011001000000110000000000000000000100000100000000010000010000000010010000001001010010000…
36031	951	Xerocrassa mesostena	Greece	Kríti	Haniá	Skaloti 0.6 km towards Sellia: road border	KU5198	35.1981	24.2742	Hausdorf; Sauer	08.10.2004	KC710282	ACATTATATATATTATTTGGCGTTTGGTGTGGTATAGTAGGTACCGGATTATCTTTATTAATCCGTTTTGAGTTAGGCACTTCAGGTGTTTTGACAGATGATCATTTTTACAATGTCATTGTCACTGCTCATGCTTTTGTTATAATTTTTTTTATGGTAATACCAATTATAATTGGAGGGTTTGGTAATTGAATAGTCCCACTATTAATTGGCGCTCCTGATATAAGCTTTCCCCGAATAAATAATATAAGGTTCTGATTACTCCCCCCCTCATTTTTGTTACTGATTAGAAGTAGCTTGGTAGAGGGCGGGGCTGGTACAGGGTGGACTGTCTACCCTCCTCTAAGTTCCCTTACAGGGCATAGTGGCGCTTCCGTGGACTTGGCAATCTTTTCTTTA…	000010101000000000001100000000001010100101010000000010100010100010110000001000001100100010001000000000000000000000001000100000001000100001000000000100000000000100000000000000000000000000000001000000000000000000000000000000000000011101010001001011100000100001100000011011000000000101101000100000000101000010101000011000000000100000000000000000000100000010000000010000010000000001010001000000010010000…
36051	725	Xerocrassa subvariegata	Greece	Kríti	Haniá	Kournas 1 km towards Georgioupoli: road border	KV5212	35.3211	24.2886	Hausdorf; Sauer	06.10.2004	FJ627056	??ACTATATATACTTTTTGGGGTATGATGTGGAATAGTTGGTACCGGGTTATCTTTATTAATTCGATTTGAATTAGGAACATCAGGGGTTTTAACAGATGATCATTTTTATAATGTAGTTGTTACAGCTCACGCATTTGTTATAATTTTTTTTATAGTAATCCCAATTATAATTGGGGGCTTTGGTAATTGAATAGTACCTTTATTAATTGGTGCTCCAGACATAAGATTTCCCCGTATAAATAACATAAGTTTTTGATTACTTCCCCCTTCTTTTTTACTACTAATTAGTAGTAGTTTAGTAGAGGGGGGGGCTGGAACAGGATGAACTGTTTACCCACCTTTAAGATCTTTAACGGGTCATAGTGGGGCTTCTGTAGACTTGGCAATTTTTTCCTTA…	001110110000110000100010101000101110000101000000100000000000010011000001011000000000000100000010001001000000001011100001000000000010000100001000000010000001000000000010000100000000000000100000000100100000001000000000000100000000010010010110011000111010110010001101010011001000000001000000000100010100100000100000010000000000000000000000000000000010010001000000010010001010010000000000000000110011000…
36913	723	Xerocrassa mesostena	Greece	Kríti	Rethímni	Sellia 0.5 km towards Rodakino: road border and rocks	KU6099	35.2061	24.3722	Hausdorf; Sauer	09.10.2004	FJ627062	????????TATACTTTTTGGGGTGTGGTGCgGCATAGTAGGTACTGGGTTGTCCCTATTAATTCGTTTTGAGTTAGGTACTTCGGGGGTTTTAACTGATGATCACTTTTATAATGTGATTGTTACTGCGCATGCTTTTGTAATAATTTTTTTTATAGTGATACCAATTATAATTGGTGGCTTTGGAAACTGAATAGTACCCCTATTAATTGGCGCTCCCGATATAAGATTTCCTCGAATGAATAATATAAGGTTTTGATTACTTCCTCCTTCGTTTTTATTACTTATTAGAAGAAGTTTGGTAGAGGGAGGAGCCGGAACAGGATGGACTGTTTACCCCCCTCTGAGATCCCTCACAGGACATAGCGGAGCTTCTGTGGACTTGGCAATTTTTTCTTTG…	000010110000101000001100100000001011011100000000111100000100000010110000001000001101000000001100100010000110101000001000000000101000100011000000000101000001100100000000000001000000001010001001000100000001000001010000000000000100010110000010001010110100000001001100001010000000000001001010000000001101000010111001011000000000010000000000000000000000001000001000010000010000000001010001000000110010000…
36705	958	Xerocrassa mesostena	Greece	Kríti	Rethímni	Kanevos 1 km towards Sellia: N end of the Farangi Kotsifou	KV6301	35.2264	24.4014	Hausdorf; Sauer	09.10.2004	KC710288	ACATTGTATATACTTTTTGGGGTGTGGTGCGGCATAGTAGGTACTGGGTTGTCCCTATTAATTCGTTTTGAGTTAGGTACTTCGGGGGTTTTAACTGATGATCACTTTTATAATGTGATTGTTACTGCGCATGCTTTTGTAATAATTTTTTTTATAGTGATACCAATTATAATTGGTGGCTTTGGAAACTGAATAGTACCCCTATTAATTGGCGCTCCCGATATAAGATTTCCTCGAATGAATAATATAAGGTTTTGATTACTTCCTCCTTCGTTTTTATTACTTATTAGAAGAAGTTTGGTAGAGGGAGGAGCCGGAACAGGATGGACTGTTTACCCCCCTCTGAGATCCCTCACAGGGCATAGCGGAGCTTCTGTGGACTTGGCGATTTTTTCTTTG…	000010010000011000001100101000011001000111000000110010000100000010101000001000001100100000001000000010000110100000001000000000001100100011000000000100000001100100000000000001000000001000001001000000000000000000100000000000000000010101010010000110101000100001000000011010000000000000101000000000001101000010100000011000000000010000000000000000000000000000000000000000010000000000010001000001010010000…
29631	636	Xerocrassa mesostena	Greece	Kríti	Rethímni	Spili 2.6 km towards Gerakari: road border and rocks	KV7600	35.2242	24.5444	Hausdorf; Sauer	22.10.2004	FJ627158	ACATTATATATATTATTTGGTGTATGGTGTGGTATAGTAGGTACCGGATTGTCTTTATTAATCCGTTTTGAGTTAGGTACTTCAGGGGTTTTGACAGATGATCATTTTTACAACGTGATTGTCACTGCGCATGCTTTTGTTATAATTTTTTTTATAGTAATACCAATTATAATTGGTGGGTTTGGTAATTGAATAGTTCCCCTGTTAATTGGCGCTCCCGACATAAGATTTCCCCGAATAAATAATATAAGGTTCTGATTACTTCCCCCCTCGTTTTTGTTATTAATTAGAAGCAGCTTGGTGGAGGGCGGAGCTGGTACAGGGTGGACTGTCTACCCTCCTCTAAGCTCTCTTACAGGTCATAGTGGGGCTTCCGTGGACCTGGCAATCTTTTCTTTA…	000110101000001000001100101000001101001100001001000010000100001010101100001000001110100001001100000000000100100000001110100011001000100011000000000100000011000101000001001000000010000010000101000000000000000000110000000000000100000110100010000010000010000010000001001010010000010000100011100000100101000000100000101000000001010000010000000010000100010000000000010000010000000000010001000000011010000…
50214	673	Xerocrassa mesostena	Greece	Kríti	Rethímni	Spili 4.1 km towards Gerakari: bushy/rocky slope (pass)	KU7799	35.2167	24.5561	Sauer	09.10.2005	FJ627170	ACATTGTATATACTTTTTGGGGTGTGGTGCGGCATAGTAGGTACTGGGTTGTCCCTATTAATTCGTTTTGAGTTAGGCACTTCGGGGGTTTTAACTGATGATCACTTTTATAATGTGATTGTTACTGCGCATGCTTTTGTAATAATTTTTTTCATAGTGATACCAATTATAATTGGTGGTTTTGGAAACTGAATAGTACCCCTATTAATTGGCGCTCCCGATATAAGATTTCCTCGAATGAATAATATAAGGTTTTGATTACTTCCTCCTTCGTTTTTATTACTTATTAGAAGAAGTTTGGTAGAGGGGGGAGCCGGAACAGGATGGACTGTTTACCCCCCTCTGAGATCCCTTACAGGACATAGCGGAGCTTCTGTGGACCTGGCAATTTTTTCTTTG…	000110010000000000000010010000001101010100001100000010000010000001100100001000001100100000000100000000000100000010001100000001001000100010101000100100000001000101000001000000010001000010000110000000000000011000100000100001000100010010000001000010100000100001000000011010000001000000100010000000010101010000110010000001001100011000000000000000000100000000000000010000010000000010110001000001010100101…
50323	661	Xerocrassa mesostena	Greece	Kríti	Rethímni	Kato Saktouria 4.4 km towards Agios Pavlos: road border	KU7887	35.1078	24.5703	Sauer	10.10.2005	FJ627167	ACATTGTATATACTTTTTGGGGTGTGGTGCGGCATAGTAGGTACTGGGTTGTCCCTATTAATTCGTTTTGAGTTAGGTACTTCGGGGGTTTTAACTGATGATCACTTTTATAATGTGATTGTTACTGCGCATGCTTTTGTAATAATTTTTTTCATAGTGATACCAATTATAATTGGTGGCTTTGGAAACTGAATAGTACCCCTATTAATTGGCGCTCCCGATATAAGATTTCCTCGAATGAATAATATAAGGTTTTGATTACTTCCTCCTTCGTTTTTATTACTTATTAGAAGAAGTTTGGTAGAGGGGGGAGCCGGAACAGGATGGACTGTTTACCCCCCTCTGAGATCCCTCACAGGACATAGCGGAGCTTCTGTGGACTTGGCAATTTTTTCTTTG…	000110101100001000001100001111011101010100000000000110000010000010010100001000001100100000001010000000010100000000001110000001001000100010000000101100000001000100000000000000010011000010000110000000000000011000100000000000000101011010000110001010100000001001000000001010000001000001010010000000010010000000110010100001001000010000000000000000000100000000000000000000010000000000010001000000110010010…
29136	827	Xerocrassa mesostena	Greece	Kríti	Rethímni	Gerakari: rocks at the W end of	KU8299	35.2167	24.6075	Hausdorf	27.07.2004	KC710262	ACATTGTATATACTTTTTGGCGTGTGGTGCGGCATAGTAGGTACTGGGTTGTCCCTATTAATTCGTTTTGAGTTAGGTACTTCGGGGGTTTTAACTGATGATCACTTTTATAATGTGATTGTTACTGCGCATGCTTTTGTAATAATTTTTTTCATAGTGATACCAATTATAATTGGTGGCTTTGGAAACTGAATAGTACCCTTATTAATTGGCGCCCCCGATATAAGATTTCCTCGAATGAATAATATAAGGTTTTGATTACTTCCTCCTTCGTTTTTATTACTTATTAGAAGAAGTTTGGTAGAGGGGGGAGCCGGAACAGGATGGACTGTTTACCCCCCTCTGAGATCCCTCACAGGACATAGCGGAGCTTCTGTGGACCTGGCAATTTTTTCTTTG…	000110111000001000000100101000001101000100000000000110000110000010000100001000001000100000101010000000000100000000001100000001001000100011001000100100000010000100000000001000000110000010100111000000000000011000100010000001000100010010000110001010100000100001000000001010000001000001010010100000100100000000100010101000001000010000000000000000000100010100000000000000010000000000010001000001010010100…
29839	845	Xerocrassa mesostena	Greece	Kríti	Rethímni	Gerakari: rocks at the W-end	KU8299	35.2167	24.6075	Hausdorf; Sauer	22.10.2004	KC710271	ACaCTATATATGTTGTTTGGTGTATGGTGTGGTATAGTAGGTACTGGATTATCTTTACTAATCCGTTTTGAGTTAGGTACTAGGGGAGTTTTGACAGATGATCATTTTTACAATGTGATTGTTACTGCGCATGCTTTTGTTATAATTTTTTTTATGGTGATACCAATTATAATTGGTGGGTTTGGTAATTGGATAGTGCCACTGTTAATTGGTGCCCCTGATATAAGATTCCCCCGAATAAATAACATAAGGTTCTGGTTACTCCCCCCTTCGTTTTTACTATTAATTAGGAGCAGCTTGGTAGAAGGCGGAGCTGGTACAGGTTGAACTGTTTACCCTCCTTTAAGATCTCTTACAGGACATAGTGGAGCTTCCGTGGATTTAGCAATCTTTTCTTTG…	000010110000001000000100100000001001011100000000000011111010000000100010010000001000101000001000000010000110100010001000000001001000100010000000000010000001100101000000000000000001000000000111010000000000000000100000001000000101010010100010011110100000000011010000101010000001000001010010000000010100000000100000011000000001000000100000000000000100000000000000010000100000010000000000000000010010000…
29258	731	Xerocrassa mesostena	Greece	Kríti	Rethímni	Kria Vrisi 0.4 km towards Akoumia: rocky slope and road border	KU8392	35.1508	24.6211	Hausdorf; Sauer	21.10.2004	FJ627087	ACATTGTATATACTTTTTGGGGTGTGGTGCGGCATAGTAGGTACTGGGTTGTCCCTATTAATTCGTTTTGAGTTAGGTACTTCGGGGGTTTTAACTGATGATCACTTTTATAATGTGATTGTTACTGCGCATGCTTTTGTAATAATTTTTTTCATAGTGATACCAATTATAATTGGTGGCTTTGGAAACTGAATAGTACCCCTATTAATTGGCGCTCCCGATATAAGATTTCCTCGAATGAATAATATAAGGTTTTGATTACTTCCTCCTTCGTTTTTATTACTTATTAGAAGAAGTTTGGTAGAGGGGGGAGCCGGAACAGGATGGACTGTTTACCCTCCTCTGAGATCCCTCACAGGACATAGCGGAGCTTCTGTGGACCTGGCAATTTTTTCTTTG…	010110010000010011000100101000101101001100100000000011100100000010110100010000001010100000010010000000000100000000001110000000001000100011101000000010000001000100000000000000000010000101000101000000000000000000000000000000000100010110001010100010101000000001010000001010100101000010010010000000001100000000100010101001001000001000000001000000000100000100000000000000010000000000011001000000001010000…
29258	986	Xerocrassa mesostena	Greece	Kríti	Rethímni	Kria Vrisi 0.4 km towards Akoumia: rocky slope and road border	KU8392	35.1508	24.6211	Hausdorf; Sauer	21.10.2004	KC710292	ACATTGTATATACTTTTTGGGGTGTGGTGCGGCATAGTAGGTACTGGGTTGTCCCTATTAATTCGTTTTGAGTTAGGTACTTCGGGTGTTTTAACTGATGATCACTTTTATAATGTGATTGTTACTGCGCATGCTTTTGTAATAATTTTTTTTATAGTGATACCAATTATAATTGGCGGCTTTGGAAACTGAATAGTACCCCTATTAATTGGCGCTCCCGATATAAGATTTCCTCGCATGAATAATATAAGGTTTTGATTACTTCCTCCTTCGTTTTTATTACTTATTAGAAGAAGTTTGGTAGAGGGGGGAGCCGGAACAGGATGGACTGTTTACCCCCCTCTGAGATCCCTCACAGGACATAGCGGAGCTTCTGTGGACTTGGCAATTTTTTCTTTG…	000110010000001000000010001011001111001100000000000010001010000001000100001000001101100000100001000000100100000000001000100001001000100010100000011010000001000110000000000000010000100110001110000100000000011000100000000001000100010001000001001010100000000000000000001010000001000001101010000000010100000000100010101001001000011000000000000000000100010100100000000000010000000010110001000001101010000…
29803	832	Xerocrassa mesostena	Greece	Kríti	Rethímni	Vrises: road border at rocks	KU8498	35.2033	24.6372	Hausdorf; Sauer	22.10.2004	KC710266	ACATTGTATATACTTTTTGGCGTGTGGTGCGGCATAGTAGGTACTGGGTTGTCCCTATTAATTCGTTTTGAGTTAGGTACTTCGGGGGTTTTAACTGATGATCACTTTTATAATGTGATTGTTACTGCGCATGCTTTTGTAATAATTTTTTTCATAGTGATACCAATTATAATTGGGGGCTTTGGAAACTGAATAGTACCCTTATTAATTGGCGCCCCCGATATAAGATTTCCTCGAATGAATAATATAAGGTTTTGATTACTTCCTCCTTCGTTTTTATTACTTATTAGAAGAAGTTTGGTAGAGGGGGGAGCCGGAACAGGATGGACTGTTTACCCCCCTCTGAGATCCCTCACAGGACATAGCGGAGCTTCTGTGGACCTGGCAATTTTTTCTTTG…	000110011010000000000100011000001101010100000000000010000110000010000100001000001100100000101010000000000100000000001110000001000000100011000000001100000010000101000000001000000101000010100100000100000000011000100000000000000100010010000010000010100000000001000000001010000001000001000010000000010100000000100010011001001001010000000000000000000100100100000000010000000000000100010001000000010010000…
36902	828	Xerocrassa mesostena	Greece	Kríti	Rethímni	Amari 0.3 km towards Meronas: road border	KV8500	35.2242	24.6444	Hausdorf; Sauer	22.10.2004	KC710263	ACATTATATATGTTATTTGGTGTGTGGTGTGGTATAGTAGGCACTGGATTATCTTTGTTAATCCGTTTTGAGTTAGGTACTTCGGGGGTTTTGACAGATGACCATTTTTACAATGTTATTGTCACTGCGCATGCGTTTGTTATAATTTTTTTTATAGTAATGCCAATTATAATTGGGGGGTTTGGTAATTGAATAGTCCCACTATTGATTGGCGCTCCTGACATAAGATTTCCTCGAATAAATAATATTAGGTTCTGATTACTTCCCCCCTCGTTTTTGTTATTAATTAGCAGCAGTTTGGTAGAAGGAGGGGCTGGTACAGGGTGAACTGTCTACCCCCCTCTAAGTTCTCTTACAGGACATAGTGGAGCTTCTGTGGACTTGGCAATCTTTTCCTTA…	000110010001001000000100001000001101000100000000000010000100000010010000001000001100100000110010000000000100000000001100000001000000100010001000010010100001000100000000000000000001000010000101000000000000011000101000000000000100010001100110011010100000000001000001001010000001000011001010000000010100100000100010101001001000010000000000000000000100010100000000000000000000000011110001000000110010000…
50033	608	Xerocrassa mesostena	Greece	Kríti	Rethímni	Moni (Sholi) Asomaton 0.3 km towards Vistagi (northern road): road border	KV8702	35.2469	24.6603	Sauer	09.10.2005	FJ627142	ACATTGTATATACTTTTTGGCGTGTGGTGCGGCATAGTAGGTACTGGGTTGTCCCTATTAATTCGTTTTGAGTTAGGTACTTCGGGGGTTTTAACTGATGATCACTTTTATAATGTGATTGTTACTGCGCATGCTTTTGTAATAATTTTTTTCATAGTGATACCAATTATAATTGGTGGCTTTGGAAACTGAATAGTACCCTTATTAATTGGCGCCCCCGATATAAGATTTCCTCGAATGAATAATATAAGGTTTTGATTACTTCCTCCTTCGTTTTTATTACTTATTAGAAGAAGTTTGGTAGAGGGGGGAGCCGGAACAGGATGGACTGTTTACCCCCCTCTGAGATCCCTCACAGGACATAGCGGAGCTTCTGTGGACCTGGCAATTTTTTCTTTG…	000110010000001000010100101100001100000100000000000110000100100010010100001000001100100001110100000000000100000000001100000001001000100011001000100100000010000111000001000000000001100010000110000100000000011000100000000000000100010001100110000110100000000001000000001010000001000011000010000000010100000000100010000001000100010000000000010100000100100100000000000000000000000000110001000001010010100…
29225	942	Xerocrassa mesostena	Greece	Kríti	Rethímni	Archea Eleftherna: 3km S of (along small road)	KV8909	35.3047	24.6815	Hausdorf	27.07.2004	KC710277	ACACTATATATGTTGTTTGGTGTATGGTGTGGTATAGTAGGTACTGGATTATCTTTACTAATCCGTTTTGAGTTAGGTACTAGGGGAGTTTTGACAGATGATCATTTTTACAATGTGATTGTTACTGCGCATGCTTTTGTTATAATTTTTTTTATGGTGATACCAATTATAATTGGTGGGTTTGGTAATTGGATAGTGCCACTGTTAATTGGTGCCCCTGATATAAGATTCCCCCGAATAAATAACATAAGGTTCTGGTTACTCCCCCCTTCGTTTTTACTATTAATTAGGAGAAGTTTGGTAGAAGGCGGAGCTGGTACAGGTTGAACTGTTTACCCTCCTTTAAGATCTCTTACAGGACATAGTGGAGCTTCCGTGGATTTAGCAATCTTTTCTTTG…	000010110000001000000010100000001001010100000000000010000110100010100010001000001000101000001010000000000100100010001000000000001000100010000000000100000001100101000000000000000001000000000101000000000000000001000000000000000100010001110001111010100000000010110000101010000001100001001010000000001100000000100000011100000001000000000000000000000100000000000000010000010000100100000000000100010100000…
29701	947	Xerocrassa mesostena	Greece	Kríti	Rethímni	Afrates: dry slope E-of	KV8900	35.2225	24.6894	Hausdorf; Sauer	22.10.2004	FJ627081	????????TAtACtTTTTGGTGTGTGGnGCGGCATAGTAGGTACTGGGTTGTCCCTATTAATTCGTTTTGAGTTAGGTACTTCGGGGGTTTTAACTGATGATCACTTTTATAATGTGATTGTTACTGCGCATGCTTTTGTAATAATTTTTTTCATAGTGATACCAATTATAATTGGTGGTTTTGGAAACTGAATAGTACCCTTATTAATTGGCGCCCCCGATATAAGATTTCCTCGAATGAATAATATAAGGTTTTGATTACTTCCTCCTTCGTTTTTATTACTTATTAGAAGAAGTTTGGTAGAGGGGGGAGCCGGAACAGGATGGACTGTTTACCCCCCTCTGAGATCCCTCACAGGACATAGCGGAGCTTCTGTGGACCTGGCAATTTTTTCTTTG…	000110010000001000000100010001101011011100000000000010000000100010001100001000001100100001001010000000000100000000001110000000001000100011001000011010000001000111000000000000000010000010000110000100000000011000000000000000000100010001100001000010100000000001000000001010000001000000101010000000010101000000100010100001001101100000000000100000000100000100000000000000010000000010010001000001010100000…
29765	548	Xerocrassa mesostena	Greece	Kríti	Rethímni	Agia Galini: road border at branch towards Melampes	KU8986	35.0992	24.6903	Hausdorf; Sauer	21.10.2004	FJ627123	ACATTGTATATACTTTTTGGGGTGTGGTGCGGCATAGTAGGTACTGGGTTGTCCCTATTAATTCGTTTTGAGTTAGGTACTTCGGGGGTTTTAACTGATGACCACTTTTATAATGTGATTGTTACTGCACATGCTTTTGTAATAATTTTTTTCATAGTGATACCAATTATAATTGGTGGCTTTGGAAACTGAATAGTACCCCTATTAATTGGCGCTCCCGATATAAGATTTCCTCGAATGAATAATATAAGGTTTTGATTACTTCCTCCTTCGTTTTTACTACTTATTAGAAGAAGTTTGGTAGAGGGGGGAGCCGGAACAGGATGAACTGTTTACCCCCCTCTGAGATCCCTCACAGGACATAGCGGAGCTTCTGTGGACTTGGCAATTTTTTCTTTG…	000110010000001000000100101111001101011100000000010010000100000010010100010000001100100001000100110000000100000000001100100001001000100010100000100100000010000110001000000000010010001010001110000000000000011000100000000000000100010010000110000110100000100001000000001010000001000011010010000000100100000000100010101100001000000000000001000000010100100000000000010000010000000000010001000001010010000…
50138	959	Xerocrassa mesostena	Greece	Kríti	Rethímni	Platania 2.8 km towards Vistagi: road border	KV9002	35.24	24.6925	Sauer	09.10.2005	KC710289	ACATTGTATATACTTTTTGGCGTGTGGTGCGGCATAGTAGGTACTGGGTTGTCCCTATTAATTCGTTTTGAGTTAGGTACTTCGGGGGTTTTAACTGATGATCACTTTTATAATGTGATTGTTACTGCGCATGCTTTTGTAATAATTTTTTTCATAGTGATACCAATTATAATTGGTGGCTTTGGAAATTGAATAGTACCCTTATTAATTGGCGCCCCCGATATAAGATTTCCTCGAATGAATAATATAAGGTTTTGATTACTTCCTCCTTCGTTTTTATTACTTATTAGAAGAAGTTTGGTAGAGGGGGGAGCCGGAACAGGATGGACTGTTTACCCCCCTCTGAGATCCCTCACAGGACATAGCGGAGCTTCTGTGGACCTGGCAATTTTTTCTTTG…	000110010000001000000010001101001101010100000000000010000100110001000100001000001100100000100100100000000100000000001100000000001000100011000000011010000011000100000000000000000010000000000100000100000000011000100000000000000100010001000010000010100000000001000100001010000001000000100010000000010100001000100010011001001000011000000000100000000100000100000000010000010000000010001001000001010100010…
36790	638	Xerocrassa mesostena	Greece	Kríti	Rethímni	Agia Galini: barrier beach NE of	KU9086	35.1017	24.6967	Hausdorf; Sauer	28.09.2004	FJ627160	ACATTGTATATACTTTTTGGGGTGTGGTGCGGCATAGTAGGTACTGGGTTGTCCCTATTAATTCGTTTTGAGTTAGGTACTTCGGGGGTTTTAACTGATGATCACTTTTATAATGTGATTGTTACTGCACATGCTTTTGTAATAATTTTTTTCATAGTGATACCAATTATAATTGGTGGCTTTGGAAACTGAATAGTACCCCTATTAATTGGCGCTCCCGATATAAGATTTCCTCGAATGAATAATATAAGGTTTTGATTACTTCCTCCTTCGTTTTTACTACTTATTAGAAGAAGTTTGGTAGAGGGGGGAGCCGGAACAGGATGAACTGTTTACCCCCCTCTGAGATCCCTCACAGGACATAGCGGAGCTTCTGTGGACTTGGCAATTTTTTCTTTG…	100110010000001000000010001100001011011100000000000010000110100001000100001000001100100000001010000001000100000000001100000001001000110011000000001100000010100110000000000000000001001000000110000000000000011000100000000000000110010001000010001011100000100001000000001010000001000000101010000000010101000000100110100001001000011000000000000000000100000000000000010000010000000101010001000001010000000…
36790	844	Xerocrassa mesostena	Greece	Kríti	Rethímni	Agia Galini: barrier beach NE of	KU9086	35.1017	24.6967	Hausdorf; Sauer	28.09.2004	FJ627172	ACATTGTATATACTTTTTGGGGTGTGGTGCGGCATAGTAGGTACTGGGTTGTCCCTATTAATTCGTTTTGAGTTAGGTACTTCGGGGGTTTTAACTGATGATCACTTTTATAATGTGATTGTTACTGCGCATGCTTTTGTAATAATTTTTTTCATAGTGATACCAATTATAATTGGTGGCTTTGGAAACTGAATAGTACCCCTATTAATTGGCGCTCCCGATATAAGATTTCCTCGAATGAATAATATAAGGTTTTGATTACTTCCTCCTTCGTTTTTATTACTTATTAGGAGAAGTTTGGTAGAAGGGGGAGCCGGAACAGGATGGACTGTTTACCCCCCTCTGAGATCCCTCACAGGACATAGCGGAGCTTCTGTGGACTTGGCAATTTTTTCTTTG…	000110010000001000000100110000001101011100000000000010011010000010010100001000001000100001001100000000000100000000000110100001001000100011100000010100000001000100000000000000010001000000001101000000000000001000100000000000000010010010010010001010100000100001000000001010000001000000110010000000100101000000111010100101000000000000000000000000101100000100000000010000010000000010010001000001010010000…
50178	822	Xerocrassa mesostena	Greece	Kríti	Rethímni	Agia Galini: barrier beach NE of	KU9086	35.1017	24.6967	Sauer	10.10.2005	FJ627171	ACATTGTATATACTTTTTGGCGTGTGGTGTGGCATAGTAGGTACTGGGTTGTCCCTATTAATTCGTTTTGAGTTAGGTACTTCGGGGGTTTTAACTGATGATCACTTTTATAATGTGATTGTTACTGCGCATGCTTTTGTAATAATTTTTTTCATAGTGATACCAATTATAATTGGTGGCTTTGGAAACTGAATAGTACCCCTATTAATTGGCGCTCCCGATATAAGATTTCCTCGAATGAATAATATAAGGTTTTGATTACTTCCTCCTTCGTTTTTATTACTTATTAGGAGAAGTTTGGTAGAAGGGGGCGCCGGAACAGGATGGACTGTTTACCCCCCTCTGAGATCCCTCACAGGACATAGTGGAGCTTCTGTGGACTTGGCAATTTTTTCTTTG…	000110010001001000000100001000001011000100000000000010000100000010010000001000001100100000110010000000000100000000001110000001000000100010001000010010100001000100000000000000000001000010000110000000000000011000101000000000000100010001100110011010100000000001000001001010000001000010101010000000100101000000100010101001001000010000000000000000000100010100000000000000000000000011110001000000010010010…
36928	839	Xerocrassa mesostena	Greece	Kríti	Rethímni	Platania 0.3 km towards Vistagi: road border	KV9000	35.2286	24.7003	Hausdorf; Sauer	22.10.2004	FJ627118	ACATTGTATATACTTTTTGGCGTGTGGTGCGGCATAGTAGGTACTGGGTTGTCCCTATTAATTCGTTTTGAGTTAGGTACTTCGGGGGTTTTAACTGATGATCACTTTTATAATGTGATTGTTACTGCGCATGCTTTTGTAATAATTTTTTTCATAGTGATACCAATTATAATTGGTGGCTTTGGAAACTGAATAGTACCCTTATTAATTGGCGCCCCCGACATAAGATTTCCTCGAATGAATAATATAAGGTTTTGATTACTTCCCCCTTCGTTTTTATTACTAATTAGAAGAAGTTTGGTAGAGGGGGGAGCCGGAACAGGATGGACTGTTTACCCCCCTCTGAGATCCCTCACAGGACACAGCGGAGCTTCTGTGGACCTGGCAATTTTTTCTTTG…	000110110000001000001100001000101101001100001001000010001100001010101000001000001110100000000010000000000100100000001000000000001000100001000000000001000000100000100000000000000001000001000101000000000000000000000000000000000000000010100110000010000010000110010011001010010000010000101011000000100101000000100000101000000001010000010000000010000100010000000000010000010000000000010001000000011010000…
29265	838	Xerocrassa mesostena	Greece	Kríti	Rethímni	Agia Galini towards Timbaki 0.5 km SE-of branch towards Amari: slope with conglomerate rocks	KU9288	35.1139	24.7178	Hausdorf; Sauer	21.10.2004	KC710270	ACATTATATATATTGTTTGGTGTTTGATGCGGAATAGTAGGTACTGGATTATCTTTACTAATCCGTTTTGAGTTAGGCACTTCAGGTGTTTTGATAGATGATCATTTTTACAATGTAATTGTTACTGCACATGCTTTTGTCATAATTTTTTTTATGGTGATACCAATTATAATTGGTGGTTTTGGTAATTGGATAGTGCCACTGTTAATTGGTGCCCCTGATATAAGATTTCCCCGAATAAATAACATAAGGTTCTGGTTGCTCCCCCCCTCGTTTTTACTATTAATTAGGAGGAGTTTGGTAGAAGGCGGCGCTGGTACGGGTTGAACTGTTTATCCTCCTTTAAGATCCCTTACAGGGCATAGTGGAGCGTCCGTGGATTTAGCAATCTTTTCTTTG…	000110011000000000000100101000001101010100000000010010001010000010000100001000001000100000011100000000000110000010001100010001001000100011000000011110000001000100000000000000000001000000000110000100000000011000100000000000000011010010000011011110100000100001010000001010000001000001010010000000000101000000100010110100000000010000000000000000100100100000000000010000010100000000100001000000110010010…
50193	820	Xerocrassa mesostena	Greece	Kríti	Rethímni	Apodoulou 3.9 km towards Agia Galini: rocky slope	KU9289	35.1308	24.7233	Sauer	09.10.2005	KC710256	ACATTATATATGCTGTTTGGCGTATGATGTGGTATAGTAGGTACCGGATTATCTTTATTAATCCGTTTTGAGCTGGGTACTTCGGGGGTTTTGACAGATGATCATTTTTACAATGTGATTGTTACTGCGCATGCTTTTGTCATAATTTTTTTTATGGTAATACCAATTATAATTGGGGGTTTTGGCAATTGGATAGTTCCACTATTAATTGGCGCTCCTGATATAAGATTTCCCCGAATAAATAATATAAGGTTCTGATTACTCCCTCCTTCATTCTTGTTGTTAATTAGAAGGAGTTTGGTAGAGGGCGGAGCTGGTACAGGTTGGACTGTTTACCCTCCTTTAAGATCCCTCACAGGGCACAGTGGAGCGTCCGTGGACTTAGCAATCTTTTCTTTG…	000110010000001000000100110000001101011100000000000010100100000010010100001000001100100000000110000000000110000000001100000001001000100011000000101100010010000101000000000000010001000010000110000100000000011000100010000000000101010010000010011010100000000000000000001010000001000001010010000001100101000000100010101001000000010000000000000000010100010100000000100100000000000101111001000001010100000…
50194	640	Xerocrassa mesostena	Greece	Kríti	Rethímni	Apodoulou 3.9 km towards Agia Galini: rocky slope	KU9289	35.1308	24.7233	Sauer	09.10.2005	FJ627161	ACATTATACATACTGTTTGGCGTATGATGTGGTATAGTAGGTACCGGATTATCTTTATTAATCCGTTTTGAGCTGGGTACTTCGGGGGTTTTGACAGATGATCATTTTTACAATGTGATTGTTACTGCGCATGCTTTTGTCATAATTTTTTTTATGGTAATACCAATTATAATTGGGGGGTTTGGCAATTGGATAGTTCCACTATTAATTGGTGCGCCTGATATAAGATTTCCCCGAATAAATAATATAAGGTTCTGATTACTTCCCCCTTCATTTTTGTTATTAATTAGCAGGAGCTTGGTAGAGGGCGGAGCTGGTACAGGTTGAACTGTCTACCCTCCTTTAAGATCTCTCACAGGGCACAGTGGAGCGTCCGTGGACCTAGCAATCTTTTCTTTG…	010110011000001001001100001000101101001100000001000010010010000010010101001000001000100000001010000000000110000000001100000010001000100011000000000110000001000100000000000000000001000010000101000000000000000000100000000000000000010010111011011010100000100011010000011010000001000011000010000000101100000000101100100100000000011000000000000000010100100000000000000010010000000000010001000001001010000…
36642	837	Xerocrassa mesostena	Greece	Kríti	Rethímni	Apodoulou 0.5 km towards Fourfouras: rocky slope	KU9393	35.1622	24.7325	Hausdorf; Sauer	27.09.2004	KC710269	ACATTGTATATACTTTTTGGGGTGTGGTGCGGCATAGTAGGTACTGGGTTGTCCCTATTAATTCGTTTTGAGTTAGGTACTTCGGGTGTTTTGACTGATGATCACTTTTATAATGTGATTGTTACTGCGCATGCTTTTGTAATAGTTTTTTTCATAGTGATACCAATTATAATTGGTGGCTTTGGAAACTGAATAGTACCCCTATTAATTGGCGCTCCCGATATAAGATTTCCTCGAATGAATAATATAAGGTTTTGATTACTTCCTCCTTCGTTTTTATTACTTATTAGGAGAAGTTTGGTAGAAGGGGGAGCCGGAACAGGATGGACTGTTTACCCCCCTCTGAGATCCCTCACAGGACATAGCGGAGCTTCTGTGGACTTGGCAATTTTTTCTTTG…	000110011000000000010100001110001101101100000000010010000100100010010100010010001100100001100011000000000100010000001100010001001000100010000000011010000001000101000000000000001001000110000110000000000000011000101000100000000101010010000110001010100000000001000000101010000001000011001110101000100101000000101010100101101001010000000000000000000100000100000000000000000000100000100001000000010010001…
50191	821	Xerocrassa mesostena	Greece	Kríti	Rethímni	Kouroutes 1 km towards Nithavris: road border	KU9495	35.18	24.7389	Sauer	09.10.2005	KC710257	ACATTGTATATACTTTTTGGGGTGTGGTGCGGTATAgTAGGTACTGGGTTGTCCCTATTAATTCGTTTTGAGTTAGGTACTTCGGGGGTTTTAACTGATGATCACTTTTATAATGTGATTGTTACTGCGCATGCTTTTGTAATAATTTTTTTCATAGTGATACCAATTATAATTGGTGGCTTTGGAAACTGAATAGTACCCCTATTAATTGGCGCTCCCGATATAAGGTTTCCTCGAATGAATAATATAAGGTTTTGATTACTTCCTCCTTCGTTTTTACTACTTATTAGAAGAAGTTTGGTAGAGGGGGGAGCCGGAACAGGATGAACTGTTTACCCCCCTCTGAGATCCCTCACAGGACATAGTGGAGCTTCTGTGGACTTGGCAATTTTTTCTTTA…	000110010000001000000100110000001101011100000000000010100100000010010100001000001100100000000110000000000110000000001110000001001000100011000000011100010001000101000000000000010001000010000101000100000000011000100001000000000100110010000010011110100000000000000000001010000001000001001010000000100101000000100010101101000000100000000000000000010100010100000000010010000000000011101101000001010100000…
29614	946	Xerocrassa mesostena	Greece	Kríti	Iráklion	Timbaki, Agia Triada: bushes	KU9881	35.0589	24.7939	Hausdorf; Sauer	21.10.2004	FJ627174	ACATTATATATGCTGTTTGGCGTATGATGTGGTATAGTAGGTACCGGATTATCTTTATTAATCCGTTTTGAGCTAGGTACTTCGGGGGTTTTGACAGATGATCATTTTTACAATGTGATTGTTACTGCGCATGCCTTTGTCATAATTTTTTTTATGGTAATACCAATTATAATTGGGGGGTTTGGCAATTGAATAGTTCCACTATTAATTGGTGCTCCTGATATAAGATTTCCCCGAATAAATAATATAAGGTTCTGATTACTCCCCCCTTCATTCTTGTTATTAATTAGAAGGAGCTTGGTAGAGGGCGGGGCTGGTACAGGTTGGACTGTTTACCCTCCTTTAAGATCCCTCACAGGGCACAGTGGAGCGTCCGTGGACTTAGCAATCTTTTCTTTG…	000110010000000000001010101100001011011100000000010010101010000010010100001000001100100000010010000001000100000000000100000000000000100010000000001100000010100000000000000000000001000000001110000000000000001000100000000000000100010010010010011010100000100000000000001010000001001010010010000000000101000100110010010001001000010000000000000000000100000000000000000010010000000100010001000001010100000…
36339	831	Xerocrassa mesostena	Greece	Kríti	Iráklion	Listaros 1 km towards Moni Odigitrias (Moni Odigitrias 3 km towards Listaros): rocky slope	KU9974	34.9956	24.8064	Hausdorf; Sauer	20.10.2004	KC710265	ACATTATATATGCTGTTTGGTGTATGATGTGGTATAGTAGGTACCGGATTATCTTTATTAATCCGTTTTGAGCTGGGTACTTCGGGGGTTTTGACAGATGATCATTTTTACAATGTGATTGTTACTGCGCATGCTTTTGTCATAATTTTTTTTATGGTAATACCAATTATAATTGGGGGGTTTGGCAATTGGATAGTTCCCCTATTAATTGGTGCTCCTGATATAAGATTTCCCCGAATAAATAATATAAGGTTCTGATTACTTCCTCCTTCATTTTTGTTACTAATTAGAAGGAGCTTGGTAGAGGGTGGAGCTGGTACAGGTTGAACTGTCTACCCTCCTTTAAGTTCTCTTACAGGGCATAGTGGAGCGTCCGTGGACTTAGCAATCTTTTCTTTG…	100110110010001000001010100100001011001100000100001100000100001010100010001000001110000001001101000010000100100010001100100011001000110010000010000100000000100110000000010000000001000000000110010010000001001010000100000000000100011010010010001110100000100010010010101010000001001001001010010000001100010010101000010100000000011000000000000000001000000000000000010000100000010000010001010000110100100…
50081	612	Xerocrassa mesostena	Greece	Kríti	Iráklion	Kali Limenes 1.9 km towards Lendas: small valley	LU0068	34.9392	24.8175	Sauer	08.10.2005	FJ627146	ACATTATATATACTGTTTGGTGTATGATGTGGTATAGTAGGTACCGGATTATCTTTATTAATCCGTTTTGAGCTGGGTACTTCAGGGGTTTTGACAGACGATCATTTTTACAATGTGATTGTTACTGCGCATGCTTTTATCATAATTTTTTTTATGGTAATACCAATTATAATTGGGGGGTTTGGCAATTGGATAGTTCCTCTATTAATTGGTGCTCCTGATATAAGATTTCCCCGAATAAATAATATAAGGTTCTGATTACTTCCTCCTTCATTTTTGTTACTAATTAGAAGGAGCTTGGTAGAGGGTGGAGCTGGTACAGGTTGAACTGTCTATCCTCCTTTAAGTTCTCTTACAGGACATAGTGGAGCGTCCGTGGACTTAGCAATCTTTTCTTTG…	000110110001001000000100101100001010101100000001000110110100000010110000010000001111010000001010000110000100000000001010000001001000100011000000000100000100010101000000000000010001000000001010000000000000000011000000000000000000010010100110001010110011100100100000101010010001001011001010000000011101010010111000100100000000010000000000000000000100000100000000000000010000000010010001000000010010000…
29393	944	Xerocrassa mesostena	Greece	Kríti	Rethímni	Kambou Doxarou 3.3 km towards Moni Vosakou: rocky slope	LV0416	35.3708	24.8425	Hausdorf; Sauer	10.10.2004	KC710279	ACACTATATATGCTGTTTGGTGTATGGTGTGGTATAGTGGGTACTGGATTATCTTTACTAATCCGTTTTGAGTTAGGTACTTCAGGGGTTTTGACAGATGATCATTTTTACAATGTGATTGTTACTGCGCATGCTTTTGTCATAATTTTTTTTATGGTGATACCAATTATAATTGGTGGGTTTGGTAATTGGATAGTGCCGCTGTTAATTGGTGCCCCAGATATAAGATTCCCCCGAATAAATAATATAAGGTTCTGGTTACTCCCCCCTTCGTTTTTACTATTAATTAGGAGGAGTTTGGTAGAAGGCGGAGCTGGTACGGGTTGAACTGTTTATCCTCCTTTAAGATCCCTTACAGGACATAGTGGAGCTTCCGTGGATTTAGCAATCTTTTCTTTG…	010010110000001010000100101000101001010100000001100010001100100010110000001000010000101000010010000011000100000000001100000000000000100010000000000100000101100100100000010000000001000000000010000000000000000001000000000000000000010010100110111010101100000110000001001000000000110001000100000000010100000000100000011000000001001000000010000000000100000000000000000000100000010000001000000000010010000…
36878	957	Xerocrassa mesostena	Greece	Kríti	Iráklion	Vorizia 3.8 km towards Ano Zaros: rocks	LU0790	35.1383	24.8842	Hausdorf; Sauer	27.09.2004	FJ627175	ACATTGTATATACTTTTTGGGGTGTGGTGCGGCATAGTAGGTACTGGGTTGTCCCTATTAATTCGTTTTGAGTTAGGTACTTCGGGGGTTTTAACTGATGATCACTTTTATAATGTGATTGTTACTGCGCATGCTTTTGTAATAATTTTTTTTATAGTGATACCAATTATAATTGGTGGCTTTGGAAACTGAATAGTACCCCTATTAATTGGCGCTCCCGATATAAGATTTCCTCGAATGAATAATATAAGGTTTTGATTACTTCCTCCTTCGTTTTTATTACTTATTAGAAGAAGTTTGGTAGAGGGAGGAGCCGGAACAGGATGGACTGTTTACCCCCCTCTGAGATCCCTCACAGGGCATAGCGGAGCTTCTGTGGACTTGGCGATTTTTTCTTTG…	000010010000011000001100101000011001000111000000010010000100000010101000001000001100100000001000000010000110101000001000000000001100100011000000000100000001100100000000000001000000001000001000000000000000000000100000000000000000010101010001000110101000100000100000011010000000000000101000000000001101000010100000011000000000011000000000000000000000000000000000000000010000000000010001000000010010000…
36062	575	Xerocrassa mesostena	Greece	Kríti	Iráklion	Lendas: rocky slope W-of	LU1067	34.9319	24.9233	Hausdorf; Sauer	20.10.2004	KC710250	ACATTATATATGCTGTTTGGCGTATGATGTGGTATAGTAGGTACCGGATTATCTTTATTAATCCGTTTTGAGCTGGGTACTTCAGGGGTTTTGACAGATGATCATTTTTACAATGTGATTGTTACTGCGCATGCTTTTGTCATAATTTTTTTTATGGTAATACCAATTATAATTGGGGGGTTTGGCAATTGGATAGTTCCCCTATTAATTGGTGCTCCTGATATAAGATTTCCCCGAATAAATAATATAAGGTTCTGATTACTTCCTCCTTCATTTTTGTTACTAATTAGAAGGAGCTTGGTAGAGGGTGGAGCTGGTACAGGTTGAACTGTCTATCCTCCTTTAAGTTCTCTTACAGGGCATAGTGGAGCGTCCGTGGACTTAGCAATCTTTTCTTTG…	000110010010001000001100001000001001001100000000000101100010100010111000001000001110101000101010000100000100100000001000000000001010101001000000000100000001100101000000000000000001000000001010010000000000000000100000000000000010011010010111011010100001100001000010101010000000000001001010000000011101000010101000010000000000010001000000000000001100000000000000000000100000010000010001000100010010000…
50216	823	Xerocrassa mesostena	Greece	Kríti	Iráklion	Miamou 6.8 km towards Lendas: road border	LU1169	34.9472	24.9362	Sauer	07.10.2005	KC710258	ACATTATATATGCTGTTTGGTGTATGATGTGGTATAGTAGGTACCGGATTATCTTTATTAATCCGTTTTGAGCTGGGTACTTCGGGGGTTTTGACAGATGATCATTTTTACAATGTGATTGTTACTGCGCATGCTTTTGTCATAATTTTTTTTATGGTAATACCAATTATAATTGGGGGGTTTGGCAATTGGATAGTTCCCCTATTAATTGGTGCTCCTGATATAAGATTTCCCCGAATAAATAATATAAGGTTCTGATTACTTCCTCCTTCATTTTTGTTACTAATTAGAAGGAGCTTGGTAGAGGGTGGAGCTGGTACAGGTTGAACTGTCTATCCTCCTTTAAGTTCTCTTACAGGGCATAGTGGAGCGTCCGTGGACTTAGCAATCTTTTCTTTG…	000110110001100000001100100000001001010100000110000101110010000010110011000000001110100000001010000110010100100000001010000000001010101011000000000100000101100011000100010000000001000000001110010100000000010010000000000000000100010010100110011010100001100101000010100110000000011001010010000000101101000010100000000100000000010000000000000000000101010000000000000000010000010100000001000100010100000…
36310	954	Xerocrassa mesostena	Greece	Kríti	Iráklion	Gergeri 1.5. km towards Anogia: rocky slope	LU1290	35.1383	24.9467	Hausdorf; Sauer	27.09.2004	KC710285	ACACTATATATGCTGTTTGGTGTATGATGTGGTATAGTAGGTACTGGGTTATCTCTACTAATCCGTTTTGAGTTAGGTACTTCAGGGGTTTTGACAGATGATCATTTTTATAATGTGATTGTTACTGCGCATGCTTTTGTCATAATTTTTTTTATGGTGATACCAATTATAATTGGTGGGTTTGGTAACTGGATAGTGCCACTGTTAATTGGTGCCCCTGATATAAGATTCCCCCGAATAAATAATATAAGGTTCTGGTTACTCCCCCCTTCGTTTTTACTATTAATTAGGAGGAGTTTGGTAGAAGGCGGAGCTGGTACGGGTTGAACTGTTTATCCTCCTTTAAGATCCCTTACAGGGCATAGTGGAGCTTCTGTGGATTTAGCAATCTTTTCTTTG…	000010110000001000000100100001001001001100000001000011110101000000110000000000001100000000000000000010000000100001001100100000001000100011000000000100000010100101000000000000000001000000000110000000000000000000000000000000000000010010110010010010100000000010110000101010000000000001001010000000001100000000101000010100000001000001000000000000000100001000000000000000010000000000010001000000010100000…
36832	825	Xerocrassa mesostena	Greece	Kríti	Iráklion	Miamou 2.5 km towards Lendas: road border and rocks at branch towards Krotos	LU1370	34.9642	24.9586	Hausdorf; Sauer	20.10.2004	KC710260	ACACTATATATGCTGTTTGGTGTATGGTGTGGTATAGTAGGTACCGGATTATCTTTACTAATCCGTTTTGAGTTAGGTACTTCAGGGGTTTTGACAGATGATCATTTTTACAATGTGATTGTTACTGCACATGCTTTTGTTATAATTTTTTTTATGGTAATGCCAATTATAATTGGCGGGTTTGGTAATTGAATAGTGCCACTGTTAATTGGGGCCCCTGACATAAGATTTCCCCGAATAAATAACATAAGGTTCTGGTTACTCCCCCCTTCGTTTTTACTATTAATTAGGAGGAGTTTGGTAGAAGGCGGAGCCGGTACGGGTTGAACTGTTTATCCTCCTTTAAGATCTCTTACAGGGCACAGTGGAGCTTCCGTGGATTTAGCAATCTTTTCTTTG…	000110110010001000011100100000001101011100000101000010100101000000100000001000001110111001000010000100000100000010001110000001001000101001000000000100000001100101000000010000000001000000000101000100000000000010000000000000000110011010000010011011100000000011000110001000000001000001001010000000001101000010100000010000001011001001000000000000010000010000000000000100010000010000010000000000001010000…
29699	945	Xerocrassa mesostena	Greece	Kríti	Iráklion	Ano Kapetaniana 3.5 km towards Agios Ioannis: calcareos rocks	LU2269	34.9558	25.0525	Hausdorf; Sauer	19.10.2004	FJ627066	ACACTATATATACTGTTTGGTGTATGATGTGGTATAGTGGGTACTGGATTATCTTTACTAATCCGTTTTGAGTTAGGTACTTCAGGAGTTTTGACAGATGATCATTTTTATAATGTGATTGTTACTGCGCATGCTTTTGTCATAATTTTTTTTATGGTGATACCGATTATAATTGGTGGGTTTGGTAATTGGATAGTGCCACTGTTAATCGGTGCCCCTGACATAAGATTCCCCCGAATAAATAACATAAGGTTCTGGTTACTTCCCCCTTCGTTTTTACTATTAATTAGGAGGAGTCTGGTAGAAGGCGGAGCTGGTACGGGTTGAACTGTTTATCCTCCTTTAAGATCCCTTACAGGGCATAGTGGAGCTTCCGTGGATTTAGCAATCTTTTCTTTA…	000110101000011000000100100000001001000100000101000010001010000001110010001000001101101000000010000000000100100010001000000000001010100001100000000100001010100001000000100000000000100000100100001000000000000000100000000000000000010001011110101010100000110000100000111010000000000001101010000000001100000010100001010010000000000000000000011001000000000000000000000000010000010100010001001000010101100…
29912	702	Xerocrassa mesostena	Greece	Kríti	Iráklion	Ano Archanes: Giouchtas mountain top	LV3000	35.2336	25.1411	Hausdorf; Sauer	26.10.2004	FJ627073	ACACTATATATGCTGTTTGGTGTATGATGTGGTATAGTAGGTACTGGGTTATCTTTACTAATCCGTTTTGAGTTAGGTACTTCAGGGGTTTTGACAGATGACCATTTTTACAATGTGATTGTTACTGCGCATGCTTTTGTCATAATTTTTTTTATGGTGATACCAATTATAATTGGTGGGTTTGGTAACTGGATAGTGCCACTGTTAATTGGTGCTCCTGATATAAGATTCCCCCGAATAAATAACATAAGGTTCTGGTTACTCCCCCCTTCGTTTTTACTATTAATTAGGAGGAGTTTGGTAGAAGGCGGAGCTGGTACGGGTTGAACTGTTTACCCTCCTTTGAGATCCCTTACAGGGCATAGTGGAGCTTCTGTGGATTTAGCAATCTTTTCTTTA…	001110110110001000001100100100001011010100000001000011111100000010110000001000001100100000100100100000000100100010001100100011001000100011000100000100000000100101000001001000000001000000001000000000000000000010100000000000000000011110100010011000100000000001000000101010000000011001101010000000001100010010100000101000000000010000000000000000000000000000000000010000010000000000010001000000010010000…
36036	952	Xerocrassa mesostena	Greece	Kríti	Iráklion	Tefeli 0.5 km towards Pirgos: bushy slope	LU3284	35.0864	25.1669	Hausdorf; Sauer	26.10.2004	KC710283	ACACTATATATACTGTTTGGCGTATGATGTGGTATAGTGGGTACTGGATTATCTTTACTAATCCGTTTTGAGTTAGGTACTTCAGGAGTTTTGACAGATGATCATTTTTACAATGTGATTGTTACGGCGCATGCTTTTGTCATAATTTTTTTTATAGTTATACCAATTATAATTGGTGGGTTTGGTAATTGGATAGTGCCACTGTTAATTGGTGCCCCTGACATAAGATTCCCCCGAATAAATAACATAAGGTTTTGGTTACTTCCTCCTTCGTTTTTACTATTAATTAGGAGGAGTCTGGTAGAAGGCGGAGCTGGTACGGGTTGAACTGTTTATCCTCCTTTAAGGTCTCTTACAGGGCATAGTGGAGCTTCCGTGGATTTAGCAATCTTTTCTTTG…	001010110001001000001100100100011011000100000001000010100010000001101000001000001100100000000000000000000100101011001100100000001000100011001000000100000001100101000000011000001001000000001000000100000000000000100000010000000000010001010010101000110000000011010000101010000000001001101010000000000100010010100000010101000000010100000000000000000000100100000000000000100000000010010001000000010010000…
29849	571	Xerocrassa mesostena	Greece	Kríti	Iráklion	Martha 1.5 km towards Ano Viannos: small gorge (3.5 km W of western bifurcation to Chondros)	LU5081	35.0689	25.3619	Hausdorf; Sauer	18.10.2004	KC710249	ACACTATATATGTTGTTTGGTGTATGGTGTGGTATGGTAGGTACTGGTTTATCTTTACTAATCCGTTTTGAGTTAGGTACTAGGGGGGTTTTAACAGATGATCATTTTTACAATGTGATTGTTACTGCGCATGCTTTTGTCATAATTTTTTTTATGGTAATACCAATTATAATTGGTGGTTTTGGTAATTGGATAGTGCCACTGTTAATTGGTGCCCCTGATATAAGATTCCCCCGAATAAATAACATAAGGTTCTGGTTACTCCCCCCTTCGTTTTTACTATTAATTAGGAGAAGTTTGGTAGAAGGCGGAGCTGGTACGGGTTGAACTGTTTACCCTCCTTTAAGATCTCTTACAGGGCATAGTGGAGCTTCCGTGGATTTAGCAATCTTTTCTTTG…	000110110001000001001100100000001101001100000100000010011100001001110000101000001100100001000100000000000100100010001000000101001000101011000000000100001000000101000100000000001001000000001000000100000000000010100000000000001001010010010010101000000000000111000000100110010000001011001010000000001100010011100000101000000000000101000000000000000000001000000000010000010010000010010001000000001010000…
50566	961	Xerocrassa mesostena	Greece	Kríti	Iráklion	Chondros 2.8 km towards Arkalohori: bushy slope	LU5079	35.0461	25.3661	Sauer	06.10.2005	KC710291	ACACTATATATGTTGTTTGGTGTATGGTGTGGTATAGTAGGTACTGGTTTATCTTTACTAATCCGTTTTGAGTTAGGTACTAGGGGGGTTTTAACAGATGATCATTTTTACAATGTGATTGTTACTGCGCATGCGTTTGTCATAATTTTTTTTATGGTAATGCCAATTATAATTGGTGGTTTTGGTAATTGGATAGTGCCACTGTTAATTGGTGCCCCTGATATAAGATTCCCCCGAATAAATAACATAAGGTTCTGGTTACTCCCCCCTTCGTTTTTACTATTAATTAGGAGAAGTTTGGTAGAAGGCGGCGCTGGTACGGGTTGAACTGTTTACCCTCCTTTAAGATCTCTTACAGGGCATAGTGGAGCTTCCGTGGATTTAGCAATCTTTTCTTTG…	000110010010001000000100110000001001001100000100000100111010000110101000001000001010100000011000000000000100100000001000100000001000100010000001000100001000000101001000000000000001000000000010000000000000000000000000000000000000010001010111011010100010101001000100011010000010001010101010000000010100010010100000101000000000001000000000000000100000100000000000000001010000000000010000000000010100000…
50254	937	Xerocrassa mesostena	Greece	Kríti	Iráklion	Kastri 3.3 km towards Chondros: road border	LU5275	35.0142	25.3817	Sauer	06.10.2005	KC710274	ACACTATATATGTTGTTTGGTGTATGGTGCGGTATAGTAGGTACTGGTTTATCTTTACTAATCCGTTTTGAGTTAGGTACTAGGGGGGTTTTAACAGATGATCATTTTTACAATGTGATTGTTACTGCGCATGCTTTTGTCATAATTTTTTTTATGGTAATGCCAATTATAATTGGTGGTTTTGGTAATTGGATAGTGCCACTGTTAATTGGTGCCCCTGATATAAGATTCCCCCGAATAAATAACATAAGGTTCTGGTTACTCCCCCCTTCGTTTTTACTATTAATTAGGAGAAGTTTGGTAGAAGGCGGAGCTGGTACGGGTTGAACTGTTTACCCTCCTTTAAGATCTCTTACAGGGCATAGTGGAGCTTCCGTGGATTTAGCAATCTTTTCTTTG…	000110110001001000000100100100001001111100000100000010000010110101110000001000001110100000000100010000000100000000001000100000001000100011000000000100000010000101000000000000000001100000000000000100000000000000000000000000001000011001110010011000100000000010010101011010000000010001010010000000010100010011100000101000000000000100000000000000000000000000010000010000010000000100010001000010010100000…
29753	566	Xerocrassa mesostena	Greece	Kríti	Iráklion	Ano Viannos 1 km towards Mirtos: road border and rocks	LU5779	35.0506	25.415	Hausdorf; Sauer	18.10.2004	KC710247	ACACTATATATGTTGTTTGGTGTATGGTGTGGTATAGTAGGTACTGGATTATCTTTACTAATCCGTTTTGAGTTAGGTACTAGGGGGGTTTTGACAGATGATCACTTTTACAATGTGATTGTTACTGCGCATGCGTTTGTTATAATTTTTTTTATGGTGATACCAATTATAATTGGTGGGTTTGGTAATTGGATAGTGCCACTGTTAATTGGTGCCCCTGATATAAGATTCCCCCGAATAAATAACATAAGGTTCTGGTTACTCCCCCCTTCGTTCTTACTATTAGTTAGGAGAAGTTTGGTAGAAGGCGGAGCTGGTACAGGTTGAACTGTTTACCCTCCTTTAAGATCTCTTACAGGACATAGTGGAGCTTCCGTAGATTTAGCAATCTTTTCTTTG…	000110010000101000000100100001001001011100000000000010001100000100101101001000001100100000001010010000000100100000001100000100001010100010000001001010000000100110100000011000000001000000000000000101000000010000100000000000101000011010010010001010100000101000000010001010000000010011010010000000010101000000100000101100000000000000000000000001000100000000000000010000010000000010010001000000010010000…
29753	568	Xerocrassa mesostena	Greece	Kríti	Iráklion	Ano Viannos 1 km towards Mirtos: road border and rocks	LU5779	35.0506	25.415	Hausdorf; Sauer	18.10.2004	KC710248	ACACTATATATGTTGTTTGGTGTATGGTGTGGTATAGTAGGTACTGGATTATCTTTACTAATCCGTTTTGAGTTAGGTACTAGGGGGGTTTTGACAGATGATCACTTTTACAATGTGATTGTTACTGCGCATGCGTTTGTTATAATTTTTTTTATGGTGATACCAATTATAATTGGTGGGTTTGGTAATTGGATAGTGCCACTGTTAATTGGTGCCCCTGATATAAGATTCCCCCGAATAAATAACATAAGGTTCTGGTTACTCCCCCCTTCGTTCTTACTATTAGTTAGGAGAAGTTTGGTAGAAGGCGGAGCTGGTACAGGTTGAACTGTTTACCCTCCTTTAAGATCTCTTACAGGACATAGTGGAGCTTCCGTAGATTTAGCAATCTTTTCTTTG…	000110011010001000000100100100001001011100001100000010101010000110110100001000001100100000000010000100000100100000011000000100001010100010000000000010000001000111000000000000000001000000000000000100000000010010100000000000000000011010010011010010100001000000010001011000100000010001000010000000100100010011100000101000000000000000000000000001000000000000000000010000000010000010010001000000010100000…
50440	701	Xerocrassa mesostena	Greece	Kríti	Iráklion	Amiras 0.5 km towards Arvi: road border	LU5778	35.0358	25.4422	Sauer	05.10.2005	KC710252	ACATTATATATACTATTTGGTGTATGATGCGGAATAGTAGGGACCGGATTATCCTTGTTAATTCGTTTGGAGTTGGGTACTTCAGGGGTTTTGACAGATGATCATTTTTACAATGTGATCGTTACTGCGCATGCTTTTGTCATAATTTTTTTTATGGTGATACCAATTATAATTGGCGGGTTTGGTAACTGAATGGTACCACTATTAATTGGTGCTCCTGATATAAGATTTCCCCGAATAAATAATATAAGGTTCTGGTTACTTCCCCCTTCGTTTTTGTTACTAATTAGGAGGAGCTTAGTAGAGGGCGGCGCCGGTACAGGTTGGACTGTTTATCCCCCCTTAAGATCCCTCACAGGGCATAGTGGGGCTTCCGTAGACTTAGCGATCTTTTCTTTG…	000110111000101000000100100100001101011100000100000111000010000101101000001000001100100001000010010010000110100001001100010000001000110010100001000100000001100101000000000000000001000000000000000101000000010000101000000000001000011010010010011010100000100100010101001010000000010001010010000000100100010010100000100000000000000000000000000000000100000000000000010000010000100000010101000000010100000…
36492	955	Xerocrassa mesostena	Greece	Kríti	Iráklion	Gonies 4.8 km towards Tzermiado: rocky feald	LV5900	35.2369	25.4572	Hausdorf; Sauer	11.10.2004	KC710286	ACACTATATATGCTGTTTGGTGTATGGTGTGGTATAGTAGGTACTGGATTATCTTTACTAATCCGTTTTGAGTTAGGTACTTCAGGGGTTCTAACAGATGATCATTTTTACAACGTGATTGTTACTGCCCACGCTTTTGTCATAATTTTTTTTATGGTGATACCAATTATAATTGGCGGGTTTGGTAATTGGATAGTGCCATTGTTAATTGGTGCTCCCGATATAAGATTCCCCCGAATAAATAACATAAGGTTCTGGTTACTCCCCCCTTCGTTTTTACTATTAATTAGAAGGAGTTTGGTAGAAGGCGGAGCTGGCACGGGTTGAACTGTTTACCCTCCTTTAAGATCCCTTACAGGGCATGGTGGAGCTTCCGTAGATTTAGCAATCTTTTCTTTG…	000010010001001000000100100000001001001100000101000100111100000000101000001000001100100000100001010000000100001010001100100100001000100011000000000100000000000101000000000000000001000000000011000100000000000000100000000000000001011010010010001000100000100011000000001010000010010000101010000100001100010000101000010100000000001100000000000000001010000000000001010000100000100101010001000001010100010…
29275	987	Xerocrassa mesostena	Greece	Kríti	Iráklion	Malia 3 km towards Krasi: rocky slope	LV6002	35.2542	25.4683	Hausdorf; Sauer	23.10.2004	KC710293	ACACTATACATGCTGTTTGGCGTATGGTGTGGTATAGTAGGTACTGGATTATCTTTGCTAATCCGTTTTGAGTTGGGTACTTCAGGGGTTTTGACAGATGATCATTTTTACAATGTGATTGTTACTGCGCATGCTTTTGTCATAATTTTTTTTATGGTGATACCAATTATAATTGGTGGGTTTGGTAATTGGATAGTGCCACTGTTAATTGGTGCCCCTGATATAAGATTCCCCCGAATAAATAACATAAGGTTCTGGTTACTCCCCCCTTCGTTTTTACTATTAATTAGGAGGAGTTTGGTAGAAGGCGGCGCTGGTACGGGTTGAACTGTTTATCCTCCTTTAAGATCCCTTACAGGGCATAGTGGGGCTTCCGTGGATTTAGCAATCTTTTCTTTG…	000010010010101000001100100000101101001100010001000010111100000001101000001000001100000000100010010000000100000010001100100000001000101001000000000010000001000100100000000000000001000000000010000000000000000000100000000000000000010010110110001010100100000001000001001000010000001011010100000010001100000000101100001001100000010000000000001000000000000100000000010000010000000000010101000000110010000…
50371	836	Xerocrassa mesostena	Greece	Kríti	Lasíthi	Kroustas 1.5 km towards Prina: rocky slope	LU7888	35.1306	25.495	Sauer	29.09.2005	KC710268	ACATTATATATGTTATTTGGTGTGTGGTGCGGGATGGTAGGGACCGGACTATCCTTATTAATCCGTTTTGAGTTGGGTACTTCAGGGGTTTTGACAGATGATCATTTTTACAACGTGATTGTTACTGCACATGCCTTTGTCATAATTTTTTTTATGGTAATACCAATTATAATTGGTGGGTTTGGTAACTGGATAGTACCACTATTAATTGGTGCGCCTGATATAAGATTTCCCCGGATAAATAATATAAGGTTCTGGTTACTCCCCCCTTCGTTTTTGTTGTTAATTAGAAGGAGCTTGGTGGAGGGCGGAGCTGGTACAGGCTGGACTGTTTATCCTCCGTTAAGATCTCTTACAGGGCATAGTGGGGCTTCCGTGGACCTGGCAATCTTTTCTTTG…	000110010000101000000100100000001001011100000101100010000010001110110100101000001110100000000010000010000100110100001110100001001000110001000000000100000010100001000100000000000011000000001110000101000000100000100000000000000100010110010010011010100000000100011000010010010011000000101011000001010100000010100000011000000000010000000000000000010100000000000100010000010000000000010001000000010100000…
29528	913	Xerocrassa mesostena	Greece	Kríti	Iráklion	Sikologos 2.0 km towards Mirtos: road border and rocks	LU6477	35.0272	25.5183	Hausdorf; Sauer	18.10.2004	FJ627113	????????TATACTGTTTGGTGTGTGATGCGGGATAGTAGGTACGGGGTTATCTTTGTTAATTCGTTATGAGTTAGGGACTTCAGGGGTTTTGACAGATGATCATTTTTACAATGTGGTTGTCACTGCGCATGCGTTTGTCATAATTTTTTTTATGGTGATACCAATTATAATTGGTGGGTTTGGTAATTGGATAGTGCCACTGTTAATTGGTGCCCCTGACATAAGATTCCCCCGAATAAATAACATAAGGTTCTGGTTACTCCCCCCTTCGTTTTTACTATTAATTAGGAGGAGGTTGGTAGAAGGGGGAGCTGGTACGGGCTGGACTGTTTATCCTCCTTTAAGATCCCTTACAGGGCATAGTGGAGCTTCCGTGGATTTAGCAATCTTTTCTTTG…	000110001000011000000100100000001001001101100100010011000010010110110100001000001110100000000000011010101100100000001100100001001000100011000000000100000001000011000000000010000001100000000000000000000000000000000000000000000100011001010010001010100000000110000001011111010000000101010000100000010100000010101000110000000000000001010000000000000000100000100000010000010000000100010101000000000100000…
36476	930	Xerocrassa mesostena	Greece	Kríti	Lasíthi	Nikifordion 3 km towards Agios Nikolaos: rocky slope at pass	LU6595	35.195	25.5244	Hausdorf; Sauer	12.10.2004	KC710272	ACACTATATATGCTGTTTGGTGTATGGTGTGGTATAGTAGGAACTGGATTATCTTTACTAATCCGTTTTGAGTTAGGTACTTCAGGGGTTTTGACAGATGATCATTTTTACAATGTGATTGTTACTGCGCATGCTTTTGTCATAATTTTTTTTATGGTGATACCAATTATAATTGGTGGGTTTGGAAATTGGATAGTGCCACTGTTAATTGGTGCCCCTGATATAAGATTCCCCCGAATAAATAACATAAGGTTCTGGTTACTCCCCCCTTCGTTTTTACTATTAATTAGGAGGAGTTTGGTAGAAGGCGGAGCTGGTACGGGTTGAACTGTTTATCCTCCTTTAAGATCCCTTACAGGGCATAGTGGGGCTTCCGTGGATTTAGCAATCTTTTCTTTG…	000110101000101000000100101000011011000100000100001010110010000101110010001000001100100100100010100000000100100000001000000000001000100010000000000100000011000111000000000000000101000000000101000100000000000000000000000000000000011010010010010110100000000100010000011101011001000000101010000010010100000010100000011101010110000000000000000000000000000000000000010000010000000000011001000000001100000…
36092	953	Xerocrassa mesostena	Greece	Kríti	Lasíthi	Exo Potami 0.6 km towards Neapoli: rocky slope	LU6897	35.2086	25.5506	Hausdorf; Sauer	12.10.2004	KC710284	ACGCTATATATGCTGTTTGGTGTATGATGTGGTATAGTAGGTACCGGATTATCTTTACTAATCCGTTTTGAGTTAGGTACTTCAGGGGTTTTAACAGATGATCATTTTTACAACGTGATTGTTACTGCGCATGCTTTTGTCATAATTTTTTTTATGGTGATACCAATTATAATTGGCGGGTTTGGTAATTGGATAGTGCCACTGTTAATCGGCGCTCCTGATATAAGCTTCCCCCGAATAAATAACATAAGGTTCTGGCTACTTCCCCCTTCGTTCTTACTATTAATTAGGAGGAGCTTGGTAGAAGGCGGAGCTGGTACAGGTTGAACTGTTTATCCTCCTTTAAGATCTCTTACAGGACATAGCGGAGCTTCCGTGGATTTAGCAATCTTTTCTTTA…	000110101000010000100000101000001001001100000101000010000100000110110010001000001110100000000101000000000100100101001100000000000000100000100000000100000001000001000000000000000001000000001101000100000000000000000000000000000000011010010011001010100100100101010100011010011001000000101010010110010100000000100000011100000000000000101000000000010000000000000000010000010000000010010101000000000100000…
50489	938	Xerocrassa mesostena	Greece	Kríti	Iráklion	Mithi 4.4 km towards Ano Viannos: road border at rocky slope	LU7075	35.0181	25.5789	Sauer	05.10.2005	KC710275	ACATTATATATGCTATTTGGTGTATGGTGTGGAATGGTAGGGACCGGATTATCCTTATTAATTCGTTTTGAGTTGGGTACCTCAGGGGTTTTGACAGATGATCATTTTTACAACGTGATCGTTACCGCGCATGCTTTTGTCATAATTTTTTTTATGGTGATACCAATTATAATTGGTGGGTTTGGTAATTGAATAGTACCGCTATTAATTGGTGCGCCTGATATGAGATTTCCCCGAATAAATAATATAAGGTTCTGATTACTCCCCCCTTCGTTTTTGTTATTAATTAGGAGGAGTTTAGTAGAGGGCGGAGCTGGTACAGGTTGGACTGTTTATCCCCCCTTAAGATCTCTCACAGGGCATAGTGGGGCTTCCGTAGACTTAGCGATCTTTTCTTTG…	000110001001100000000100100100001101001100000101000010000010010110110000001000001110100000000010010000000100100000001010100000001000110011000000000100010001000001000000000000000001000000000000000100000000000000000000000000000000011001010010011010100000000110000100111010010001000000101000000000010100000110100000100000000000000000010000000000000000000000000000010000010100000000010001100000000100000…
36538	956	Xerocrassa mesostena	Greece	Kríti	Lasíthi	Anatoli 4.2 km towards Males: rocky slope	LU7380	35.0597	25.6128	Hausdorf; Sauer	13.10.2004	KC710287	ACACTATATATGTTGTTTGGTGTATGATGCGGGATGGTAGGGACCGGACTATCCTTATTAATCCGTTTTGAGCTGGGTACTTCAGGGGTTTTGACAGATGACCATTTTTACAACGTGATCGTTACTGCGCATGCTTTTGTCATAATTTTTTTTATGGTGATACCAATTATGATTGGTGGGTTTGGTAACTGGATAGTACCGTTATTAATTGGCGCACCTGATATAAGATTTCCCCGAATAAACAATATAAGGTTCTGGCTACTCCCCCCTTCGTTTTTGTTATTAATTAGAAGGAGCTTGGTGGAGGGCGGAGCTGGTACAGGCTGAACTGTTTACCCTCCTTTAAGATCTCTCACAGGGCATAGTGGGGCTTCCGTGGACCTGGCAATCTTTTCTTTG…	000101101000011000001100101100001101001100000100000100100110001101100000011000001110100000000010000000000100100000001100101000101000100001000100000100000010100011000000000000000001000000001100000100000000000000000000000000000100011001010010101010100010000100010100011111000000000000111010010000010100000110100100100000000010000100000000000100010000000000100000010000010000100000010001100000000100000…
36499	595	Xerocrassa mesostena	Greece	Kríti	Lasíthi	Tapes 0.5 km N of: rocky slope	LU7495	35.1913	25.62	Hausdorf; Sauer	13.10.2004	FJ627129	ACGCTATATATGTTGTTTGGTGTATGATGTGGTATAGTAGGTACCGGATTATCTTTACTAATCCGTTTGGAGTTAGGTACTTCAGGGGTTTTAACAGATGATCATTTTTACAACGTGATTGTTACTGCGCATGCTTTTGTCATAATTTTTTTTATGGTGATACCAATTATAATTGGCGGGTTTGGTAATTGGATAGTGCCACTGTTAATCGGCGCTCCTGATATAAGCTTCCCCCGAATAAATAACATAAGGTTCTGGTTACTTCCCCCTTCGTTCTTACTATTAATTAGGAGGAGCTTGGTAGAAGGCGGAGCTGGTACAGGTTGAACTGTTTATCCTCCTTTAAGATCTCTTACAGGACATAGCGGAGCTTCCGTGGATTTAGCAATCTTTTCTTTA…	000110110000101000000000100000001001011100000110001010000010001010101010101000001110100010000110000000100100100001011110100001000000100001000100010100000001000001000000010000000001000000001100000100000000100100000000000000000100011011010010010010100000001000010100011100101000000001010001000000010100000010100001010000000101010100000000000000010000000000000000010000010000000000011001000000000100000…
36499	752	Xerocrassa mesostena	Greece	Kríti	Lasíthi	Tapes 0.5 km N of: rocky slope	LU7495	35.1913	25.62	Hausdorf; Sauer	13.10.2004	FJ627074	ACGCTATATATGTTGTTTGGTGTATGATGTGGTCTAGTAGGTACCGGATTATCTTTACTAATCCGTTTTGAGCTAGGTACTTCAGGGGTTTTAACAGATGATCATTTTTACAACGTGATTGTCACTGCGCATGCTTTTGTCATAATTTTTTTTATGGTGATACCAATTATAATTGGCGGGTTTGGTAACTGGATAGTGCCACTGTTAATCGGCGCTCCTGATATAAGCTTCCCCCGAATAAATAACATAAGGTTCTGGCTACTTCCCCCTTCGTTCTTACTATTAATTAGGAGGAGCTTGGTAGAAGGCGGAGCTGGCACAGGTTGAACTGTTTATCCTCCTTTAAGATCTCTTACAGGGCATAGCGGGGCTTCCGTGGATTTAGCAATCTTTTCTTTA…	000110101000100000000000100000001001011100000101000010001100010110110010001000001010100011000001000100100100101101001100000001001000110000000000000100000000100000100000000000000001000000001100000100000000000000100000000000000100010011011010001010100000000100010000001100101001000000101010000000010100010000100000010000000100000100000000000011000000000000000000010000010000000010001101000000010010000…
29376	842	Xerocrassa mesostena	Greece	Kríti	Lasíthi	Kritsa 5 km towards Avdeliakos: rocky slope	LU7491	35.1578	25.6219	Hausdorf; Sauer	13.10.2004	FJ627071	ACACTATATATACTGTTTGGTGTGTGATGCGGAATAGTAGGTACTGGATTATCTTTACTAATCCGCTTTGAGTTAGGTACTTCAGGGGTTTTGACAGATGATCATTTTTACAATGTGATTGTTACTGCGCATGCTTTTGTTATAATTTTTTTTATGGTGATACCAATTATAATTGGTGGGTTTGGTAATTGGATAGTGCCCCTGTTAATTGGTGCCCCTGATATAAGATTCCCCCGAATAAATAACATAAGGTTCTGGTTGCTCCCCCCTTCGTTTTTACTATTAATTAGGAGGAGTTTGGTAGAAGGCGGAGCTGGTACGGGTTGAACTGTTTACCCTCCTTTGAGATCCCTTACAGGGCATAGTGGAGCTTCCGTGGATTTAGCAATCTTTTCTCTG…	000110110000011000100000100000001001011100000001000010000010010100010000001000001110100010000011000000000100100000011110100001001000110001000100000100000000100000100000000000000001000000001100010001000000010000100000000000000100011010011010011010100000100100110101011100010001000000100000000000010100010010100000010001010000000100000000000000010000000000000000000000010000000010010001100000000010000…
36666	704	Xerocrassa mesostena	Greece	Kríti	Lasíthi	Tapes 2.5 km towards Agios Nikolaos: rocky slope	LU7594	35.1872	25.6369	Hausdorf; Sauer	13.10.2004	FJ627096	?????????????????????GTGTGATGCGGAATAGTAGGTACTGGATTATCTTTACTAATCCGCTTTGAGTTAGGTACTTCAGGGGTTTTGACAGATGATCATTTTTACAATGTGATTGTTACTGCGCATGCTTTTGTTATAATTTTTTTTATGGTGATACCAATTATAATTGGTGGGTTTGGTAATTGGATAGTGCCCCTGTTAATTGGTGCCCCTGATATAAGATTCCCCCGAATAAATAACATAAGGTTCTGGTTGCTCCCCCCTTCGTTTTTACTATTAATTAGGAGGAGTTTGGTAGAAGGCGGCGCTGGTACGGGTTGAACTGTTTACCCTCCTTTGAGATCCCTTACAGGGCATAGTGGAGCTTCCGTGGATTTAGCAATCTTTTCTCTG…	000110110000011000000000100000001001011100000100001010000010001010110000010000001110100000000110000000000110110000011110000000101000100000000100000100000000100001000000010000000001000000001100000100000000010100000000000000000100011011011110011010100101100100010100011000011011001001010010000000100100000000100000010000000000000100000000000000010000000000000000010000010000000100010101000000000100000…
50155	824	Xerocrassa mesostena	Greece	Kríti	Lasíthi	Kritsa 1 km towards Kroustas: rocks at road	LU7690	35.1492	25.6392	Sauer	29.09.2005	KC710259	ACATTATATATATTATTTGGTGTATGATGTGGTATAGTGGGTACCGGATTATCTTTATTAATCCGATTCGAGTTAGGTACTTCAGGGGTTTTGATAGACGATCATTTTTACAACGTGATTGTCACTGCGCATGCCTTTGTTATAATTTTTTTTATGGTAATGCCAATTATAATTGGCGGGTTTGGTAATTGGATAGTTCCGCTGTTAATTGGTGCTCCCGACATAAGATTTCCCCGAATAAACAACATAAGTTTCTGATTACTTCCCCCCTCGTTTTTGTTATTAATTAGAAGCAGTTTGGTAGAGGGAGGAGCTGGTACGGGGTGGACTGTCTACCCCCCTCTAAGTGCTCTTACCGGACATAGTGGAGCTTCCGTGGATCTGGCAATCTTTTCTTTA…	000110101000011000100100101000001011101100000101100010000010011010010000101000001110100000000010000010100100110101011110000001000000101001100000000100000000100011000100010000000001000000001110000101000000000000100000000000000100110010010110011010100000100100010101011010010011000000110010000000100100000110100000010000000101000100000000000000000100000000000000010000010000010000000101100000000010000…
29672	830	Xerocrassa mesostena	Greece	Kríti	Lasíthi	Kritsa 1.5 km towards Kroustas: road border and rocks	LU7690	35.1464	25.6403	Hausdorf; Sauer	13.10.2004	KC710264	ACATTATATATACTGTTTGGTGTGTGATGCGGGATAGTAGGTACGGGATTATCTTTGCTAATTCGTTATGAGTTAGGGACTTCAGGGGTTTTGACAGATGATCATTTTTACAATGTGGTTGTCACTGCGCATGCTTTTGTCATAATTTTTTTTATGGTGATACCAATTATAATTGGTGGGTTTGGTAATTGGATAGTGCCACTGTTAATTGGCGCCCCTGACATAAGATTCCCCCGAATAAATAACATAAGGTTCTGGTTACTCCCCCCTTCGTTTTTACTATTAATTAGGAGGAGCTTGGTAGAAGGGGGAGCTGGTACGGGTTGGACTGTTTATCCTCCTTTAAGATCCCTTACAGGGCATAGTGGAGCCTCCGTGGATTTAGCAATCTTTTCTTTG…	000110110000001000000100101000001101001100000101001010000100010110010000001000001110100000000010000100100100100000001110000001000100101001000000000100000001000011000000010000000001000000000100000100000000100100100000000000000100110101011110011010100000100100010100011100000011000001010010000001010100000000110000101000000010010000001000000000010000000000000000011000010000000000010101100010000100000…
50060	996	Xerocrassa mesostena	Greece	Kríti	Lasíthi	Anatoli 0.5 km towards Kalamafka (Kalamafka 4.3 km towards Anatoli): rocks	LU7678	35.0461	25.6492	Sauer	04.10.2005	KC710294	ACACTATATATGTTATTTGGTGTATGGTGCGGAATGGTAGGGACCGGACTATCCTTATTAATCCGTTTTGAGCTAGGTACTTCAGGGGTTTTGACAGATGATCATTTTTACAACGTGATTGTTACTGCACATGCTTTTGTCATAATTTTTTTCATGGTGATACCAATTATAATTGGTGGGTTTGGTAACTGGATAGTACCACTATTAATTGGCGCGCCTGATATAAGATTTCCCCGAATAAACAATATAAGGTTCTGGTTACTCCCCCCTTCGTTTTTGTTATTAATTAGAAGGAGTTTGGTGGAGGGCGGAGCTGGTACAGGCTGGACTGTTTATCCTCCTTTAAGATCTCTCACAGGGCATAGTGGGGCTTCCGTGGACCTGGCAATCTTTTCTTTG…	000101101000011000000100100000001011101100000101000010100010001110010010011000001110100000000001000010000110100000001110100000001100101001000100000100100011000001001000000000000001000000000100000101000000000000100000000000000000011001010010011010100000000110010000011110110000000000111010000000010100000100100000100000100010000101001101000000000100000000000100010000010000000000010001010000000100000…
50172	641	Xerocrassa mesostena	Greece	Kríti	Lasíthi	Kritsa 2.6 km towards Lato: ancient ruins, rocky slope	LU7793	35.1769	25.6533	Sauer	29.09.2005	FJ627162	ACACTATATATGCTGTTTGGCGTATGATGTGGTATAGTAGGTACCGGATTATCTTTACTAATCCGTTTTGAGTTAGGTACTTCAGGGGTTTTAACAGATGAGCATTTTTACAATGTGATCGTTACTGCGCATGCTTTTGTCATAATTTTTTTTATGGTGATACCAATTATAATTGGCGGGTTTGGTAATTGGATAGTGCCGCTGTTAATTGGTGCTCCTGATATAAGCTTCCCTCGAATAAATAACATAAGGTTCTGGTTACTCCCCCCTTCGTTTTTACTATTAATTAGGAGGAGCCTGGTAGAAGGCGGAGCTGGTACAGGTTGAACTGTTTACCCTCCTTTAAGATCTCTTACAGGACATAGCGGAGCTTCCGTGGATTTAGCAATCTTTTCCTTG…	000110101000101101000100100000001001001100100000011010000010001110110100001000001110100000100100000000000100100000001110100001001000100001000100000100000000100010100000010000000011000000000100000101000000010000100000000000000100011001010010011010100001100100010100001100010001000001000010100100010100000010100000010000000010100000000000000000010000100000000000010000010000000000010001000000000000000…
36735	700	Xerocrassa mesostena	Greece	Kríti	Lasíthi	Kalamafka 1.5 km towards Anatoli: road border and rocks	LU7780	35.0603	25.6575	Hausdorf; Sauer	13.10.2004	KC710251	ACACTATATATGTTGTTTGGTGTATGATGCGGGATGGTAGGGACCGGACTATCCTTATTAATCCGTTTTGAGCTGGGTACTTCAGGGGTTTTGACAGATGATCATTTTTACAACGTGATTGTTACTGCACATGCTTTTGTCATAATTTTTTTTATGGTGATACCAATTATGATTGGTGGGTTTGGTAACTGGATAGTACCGTTATTAATTGGCGCACCTGATATAAGATTTCCCCGAATAAACAATATAAGGTTCTGGCTACTCCCCCCTTCGTTTTTGTTATTAATTAGAAGGAGCTTGGTGGAGGGCGGAGCTGGTACAGGCTGGACTGTTTATCCTCCTTTAAGATCTCTCACAGGGCATAGTGGGGCTTCCGTGGACCTGGCAATCTTTTCTTTG…	001110111000101000100100100000001101001100000101000010000010011100110000001000001100100000001110000000000100100000001110100001001000101001100100000100000010100011001000000000000001000000000100000101000000000100100000000000000110011011010010011010100000100100010000001010010000000001010011000000010100000110100000011001000011000010010000000000000000100001000100010000010000000000010001100000000100000…
50276	960	Xerocrassa mesostena	Greece	Kríti	Lasíthi	Meseleri 1.7 km towards Makrilia: road border	LU8181	35.0731	25.7036	Sauer	19.10.2005	KC710290	ACACTATATATATTATTTGGTGTATGGTGCGGGATGGTAGGGACCGGACTATCCTTATTAATCCGTTTTGAGCTAGGCACTTCAGGGGTTTTGACAGATGATCATTTCTACAACGTGATTGTTACTGCACATGCTTTTGTCATAATTTTTTTTATGGTGATACCAATTATAATTGGTGGGTTTGGTAACTGGATAGTACCACTATTAATTGGCGCACCTGATATAAGATTTCCCCGAATAAACAATATAAGGTTCTGGTTACTCCCCCCTTCGTTTTTGCTATTAATTAGAAGGAGTTTGGTGGAGGGCGGAGCTGGTACAGGCTGGACTGTTTATCCTCCTTTAAGATCTCTCACAGGGCATAGTGGGGCTTCCGTGGACCTGGCAATCTTTTCTTTG…	000011101000001000000100100000011001001100000001000010000100100110110000001000001110100000000000000010000000101101001110100000001100100000000000000100000010100001001000000000000001000000001100000100000000000000000000000000000000010101010110011010100000000101010000111110000010000001001011000000010100000110101000100000000010010100000000000000000000000000000000010000010000000000010001100000010100000…
50277	660	Xerocrassa mesostena	Greece	Kríti	Lasíthi	Meseleri 1.7 km towards Makrilia: road border	LU8181	35.0731	25.7036	Sauer	19.10.2005	FJ627166	ACACTATATATGTTATTTGGTGTATGGTGCGGGATGGTAGGGACCGGACTATCCTTATTAATCCGTTTTGAGCTGGGTACTTCAGGGGTTTTGACAGATGATCATTTTTACAACGTGATTGTTACTGCACATGCTTTTGTCATAATTTTTTTTATGGTGATACCAATTATAATTGGTGGGTTTGGTAACTGGATAGTACCACTATTAATTGGTGCGCCTGATATAAGATTTCCCCGAATAAACAATATAAGGTTCTGGTTACTCCCCCCTTCGTTTTTGTTATTAATTAGAAGGAGTTTGGTGGAGGGCGGAGCTGGTACAGGCTGGACTGTTTATCCCCCTTTAAGATCTCTCACAGGGCATAGTGGGGCTTCCGTGGACCTGGCAATCTTTTCTTTG…	000101001000011000000100100000001011001100110000000010000110010110110000001000001010100000000010000000000100100000001110100000001000100000000000000100000001000001001000100000000001000000000100000100000000000000000000000000000100011001010001011010100000000100010000011010010000000001001010000000010100000000100010011000000011010010010000000000000000000000000100010000000000010000010001000000010100001…
50438	835	Xerocrassa mesostena	Greece	Kríti	Lasíthi	Kalo Chorio 1.8 km towards Prina: road border at sandstone rocks	LU8285	35.105	25.7114	Sauer	30.09.2005	KC710267	ACACTATATATGTTATTTGGTGTATGGTGCGGGATGGTAGGAACCGGACTATCCTTATTAATCCGTTTTGAGCTAGGAACTTCAGGGGTTTTGACAGATGATCATTTTTACAACGTGATTGTTACTGCACATGCTTTTGTCATAATTTTTTTTATGGTGATACCAATTATAATTGGTGGGTTTGGTAACTGGATAGTACCACTATTAATTGGTGCGCCTGATATAAGATTTCCCCGAATAAACAATATAAGGTTCTGGTTACTCCCCCCTTCGTTTTTGTTATTAATTAGAAGGAGTTTGGTGGAGGGCGGAGCTGGTACAGGCTGGACTGTTTATCCTCCTTTAAGATCTCTCACAGGGCATAGTGGGGCTTCCGTGGACCTGGCAATCTTTTCTTTG…	000100101000101000000100100000001101001100000001000010000011001010010000101010001110100000000010010000000100001101001110100001001000100100000100000100000001100010100100010000000001000000000101000000000000100000100000000000000100011011011110111011100000000110010000011010010001001000101010100000010100000010101000010100000000000000001000000000010100000000000000010000010000100110010001100000010010000…
36327	841	Xerocrassa mesostena	Greece	Kríti	Lasíthi	Pachia Ammos 5 km towards Agios Nikolaos: rocks at road	LU8787	35.1222	25.7653	Hausdorf; Sauer	17.10.2004	FJ627068	ACCTTATATATACtGTTTGGCGTATgATGTGGGATAGTAGGTACGGGTTTATCTTTGCTAATCCGTTATGAGCTAGGGACTTCAGGGGTTTTGACAGACGATCATTTTTACAATGTGATTGTAACTGCGCATGCTTTTGTCATAATTTTTTTTATGGTGATACCAATTATAATTGGTGGGTTTGGTAATTGGATAGTGCCACTATTAATTGGGGCTCCTGACATAAGATTCCCCCGAATAAATAACATAAGGTTCTGGTTACTCCCCCCTTCGTTTTTATTATTAATTAGGAGGAGTCTGGTAGAAGGGGGAGCTGGCACGGGTTGAACTGTTTATCCTCCTTTAAGATCCCTTACAGGGCATAGTGGAGCTTCCGTGGATTTGGCAATCTTTTCTTTG…	000110011001101000000100100010001011011100000001000100000100100110010000001010001110100000000010000000100110100000001100100011001000101001000000000100000001101000100000000000000000100000001110000101000000100000100000000000000101010101011110010010100000000101010000101010010000001001001010100000100100000010100000011000000000010000000001000000000100000000101100010000010000000010001001000000000010000…
29336	603	Xerocrassa mesostena	Greece	Kríti	Lasíthi	Pano Chorio 0.6 km towards Thripti: rocks at road	LU9079	35.0519	25.8047	Hausdorf; Sauer	17.10.2004	FJ627137	ACATTATATATACTGTTTGGCGTGTGGTGTGGAATAGTAGGGACCGGATTATCCCTATTAATCCGTTTTGAGTTGGGTACTTCAGGGGTTTTGACAGACGACCATTTTTACAATGTAATTGTTACGGCACATGCTTTTGTCATAATTTTTTTTATGGTAATACCAATTATAATTGGTGGTTTTGGCAATTGGATAGTACCCCTCTTAATTGGCGCTCCCGATATAAGATTTCCCCGAATAAATAATATAAGGTTCTGGTTACTCCCCCCTTCGTTTTTGTTATTAATTAGTAGGAGCTTAGTAGAGGGCGGCGCGGGTACAGGTTGGACTGTTTACCCTCCTTTAAGGTCTCTTACGGGGCATAGTGGGGCTTCCGTGGATTTAGCAATCTTTTCTTTG…	000101111000101000001100100000001011001100000001100100000100001010110000010000001110100000010100000000000110100000001100000001001000110000000000000100000010100001000010000000000001001000000110000001000000100000100000000000000100010110010110001010100000000010010000111000110001000001001010000001010000000010100000010001010000000000010001000000000000000000000000010000010000000000010000100000000100000…
50088	614	Xerocrassa mesostena	Greece	Kríti	Lasíthi	Pano Chorio 5.1 km towards Thripti: road border below rocks	LU9280	35.0628	25.8228	Sauer	30.09.2005	FJ627148	ACATTATATATACTGTTTGGCGTGTGATGTGGAATAGTAGGGACCGGATTATCCCTATTAATCCGTTTTGAGTTGGGTACTTCAGGGGTTTTGACAGACGACCATTTTTACAATGTAATTGTTACGGCACATGCTTTTGTCATAATTTTTTTTATGGTGATACCAATTATAATTGGTGGTTTTGGCAATTGGATAGTACCCCTATTAATTGGCGCTCCCGATATAAGATTTCCCCGAATAAATAATATAAGGTTCTGGTTACTCCCCCCTTCGTTTTTGTTATTAATTAGTAGGAGCTTAGTAGAGGGCGGCGCGGGTACAGGTTGGACTGTTTACCCTCCTTTAAGGTCTCTTACAGGGCATAGTGGGGCTTCCGTGGATTTAGCAATCTTTTCTTTG…	000111101100011000001100100000111011001100000000000010000010100101010000110010001110100000000011000000001010001100001000000001001000111010000000000100000000100000110000000000000000100000000100000101000000000100100000000000000100010010010110001011100000000100100001011000100101000001010010100000010000000010100000010000010101000000010000001000000100000000000100010000000001000000010000100000000010000…
50052	934	Xerocrassa mesostena	Greece	Kríti	Lasíthi	Kalivitis 3.9 km towards Orino: road border and rocky slope	MU0081	35.0689	25.9142	Sauer	01.10.2005	KC710273	ACACTATATATGCTGTTTGGCGTGTGGTGTGGTATGGTAGGTACCGGATTATCTTTATTAATTCGTTTTGAGTTGGGTACCTCTGGGGTTCTGACAGATGATCATTTTTATAACGTGATTGTTACTGCGCATGCGTTTGTTATAATTTTTTTTATGGTTATACCAATTATAATTGGTGGGTTTGGTAATTGGATAGTGCCGTTATTAATTGGTGCTCCTGATATAAGATTTCCCCGAATAAATAATATAAGGTTCTGATTACTCCCCCCTTCGTTTTTGTTATTAATTAGGAGGAGCTTGGTAGAGGGCGGAGCTGGTACAGGTTGGACTGTTTATCCTCCGTTAAGGTCTCTTACAGGGCATAGTGGAGCTTCTGTGGACTTAGCAATCTTTTCTTTG…	010110010001001000000100100000101001001100000000000100001100110100010000001001010100100000000000000000000100100010001100100000010000100000000000000100000001000101000000100000000000100000000000000100000000000000000000000000000000000001010110011010100000000010000000011010001001010000111010000000010100000000100010010000000000010100000000001000000100000000000000010000010000001000010110000000000100000…
36120	840	Xerocrassa mesostena	Greece	Kríti	Lasíthi	Skordilo 2 km towards Chrissopigi (Chrissopigi 8 km towards Skordilo): rocky slope at branch towards Kria	MU0987	35.1258	26.0106	Hausdorf; Sauer	14.10.2004	FJ627101	ACACTATATATGCTGTTTGGTGTGTGGTGTGGTATGGTAGGTACCGGATTATCTTTATTAATCCGTTTTGAGTTGGGTACCTCGGGGGTTTTGACAGATGATCATTTTTATAATGTGATTGTTACTGCACATGCGTTTGTTATAATTTTTTTTATGGTTATACCAATTATAATTGGTGGGTTTGGTAATTGGATGGTACCGCTATTAATTGGTGCTCCTGATATAAGGTTTCCCCGAATAAATAATATAAGGTTCTGATTACTTCCCCCTTCGTTTTTGTTATTAATTAGGAGGAGCTTGGTAGAGGGCGGCGCTGGTACAGGTTGAACTGTTTATCCTCCGTTAAGGTCTCTTACAGGGCATAGTGGAGCTTCTGTGGACTTAGCAATCTTTTCTTTG…	000110010010001010001100100000011001001100000000000100100100101100110000001000110100100010000010000000010100100001000000000001000000100000000100000100000001000100100000010000000000100000000100000100000010000100000000000000000101010110000010011010100000000000000000011010010010010001010010100000100100000010110000010000010100000010000000000000000100000000000100010000000010000010001001000000010010000…
