# Supplementary material for: Continuing Fragmentation of a Widespread Species by Geographical Barriers as Initial Step in a Land Snail Radiation on Crete
Source: PLoS One. 2013 May 1;8(5):e62569. doi: 10.1371/journal.pone.0062569 (PMC3641037; doi:10.1371/journal.pone.0062569)
Supplement: Table S2 — Environmental parameters and AFLP data used for the MatSAM analysis (xls). (XLS) [file pone.0062569.s002.xls]

## Sheet: Table S2
Table S2. Environmental parameters and AFLP data used for the MatSAM analysis. Monthly values of: PreSum, precipitation (sum); PreCV, precipitation (coefficient of variation); Rd, number of wet-days; Reh, relative humidity; Temp, mean temperature; Dtr = mean diurnal temperature range; Sun, sunshine; Wnd = windspeed. ZMH, Zoological Museum Hamburg.
ZMH CatNo	DNA Extraction No.	Species	Altitude (m) avove sea level	PreSum1	PreSum2	PreSum3	PreSum4	PreSum5	PreSum6	PreSum7	PreSum8	PreSum9	PreSum10	PreSum11	PreSum12	PreCV1	PreCV2	PreCV3	PreCV4	PreCV5	PreCV6	PreCV7	PreCV8	PreCV9	PreCV10	PreCV11	PreCV12	Rd1	Rd2	Rd3	Rd4	Rd5	Rd6	Rd7	Rd8	Rd9	Rd10	Rd11	Rd12	Reh1	Reh2	Reh3	Reh4	Reh5	Reh6	Reh7	Reh8	Reh9	Reh10
29013	546	Xerocrassa mesostena	250	107.6	77.9	30.6	12.2	3.8	0.899999	1.1	18	78.5	72.2	93.7	136.8	59.1	61.5	86.3	140	221.2	281.6	302	175.4	91.4	67.1	52.5	47.6	12.2	8.6	6	3.1	0.5	0	0.3	1.3	5.7	9.4	13.3	12.9	70.8	70	64.9	59.4	52.7	52.1	55.7	62	69	71.7
29765	548	Xerocrassa mesostena	30	133.9	101.7	41.4	21.3	9.5	3.8	1.5	24	105.9	88.9	134.4	175.4	60.9	55.2	84.9	130.2	226.1	298.2	288.7	189.4	91.3	67.8	49.4	47.6	11.4	8.1	5.7	3.6	1.4	0.4	0.5	1.3	5.5	7.8	12.5	11.9	68.8	67.6	62.6	58.9	53.4	52.9	55.3	60.1	66.7	69.3
29705	549	Xerocrassa mesostena	90	123.2	93.1	39.3	19.3	8.8	4.3	2.8	20.8	92	85.6	122	161.1	58.9	57.1	82.6	132.5	218.2	274.6	290.1	172.1	89.6	63.3	52	46.6	12.3	8.9	6.7	3.9	1.2	0.5	0.6	1.5	5.9	9.4	13.3	13	70.9	69.5	64.2	58.8	52.2	51	54.1	60.2	67.8	71.3
29753	566	Xerocrassa mesostena	600	143.4	115.6	51.7	30.4	16.6	7.6	3.9	25.7	108.1	102.6	170.2	200.2	60.7	53.8	84.1	119.8	212.1	319.3	303.9	207.7	93.1	68.1	46	47.1	11.8	9	6.4	4.7	2.4	1.2	1.1	1.7	5.6	8.3	12.7	12.2	68.5	66.7	61.7	59.4	54.6	53.4	54.7	58.1	65	68.4
29753	568	Xerocrassa mesostena	600	143.4	115.6	51.7	30.4	16.6	7.6	3.9	25.7	108.1	102.6	170.2	200.2	60.7	53.8	84.1	119.8	212.1	319.3	303.9	207.7	93.1	68.1	46	47.1	11.8	9	6.4	4.7	2.4	1.2	1.1	1.7	5.6	8.3	12.7	12.2	68.5	66.7	61.7	59.4	54.6	53.4	54.7	58.1	65	68.4
29849	571	Xerocrassa mesostena	450	143.4	115.6	51.7	30.4	16.6	7.6	3.9	25.7	108.1	102.6	170.2	200.2	60.7	53.8	84.1	119.8	212.1	319.3	303.9	207.7	93.1	68.1	46	47.1	11.8	9	6.4	4.7	2.4	1.2	1.1	1.7	5.6	8.3	12.7	12.2	68.5	66.7	61.7	59.4	54.6	53.4	54.7	58.1	65	68.4
36062	575	Xerocrassa mesostena	20	118.2	90.2	38.6	19.1	7.8	2.6	1.1	23.3	93.9	82.6	126.8	157.5	61.5	55.4	87.8	130.6	234.4	318.6	297.9	202.1	93.9	71.2	50	49.3	10.8	7.7	5.1	3.2	1.3	0.4	0.4	1.2	5.3	7.1	12	11.4	67.6	66.7	62.3	59.8	55.1	55	56.9	60.7	66.2	68.2
36499	595	Xerocrassa mesostena	630	122.6	99.4	45.1	24.5	11.8	4.6	2.8	22.9	91	93.4	152.9	174.6	60.4	53.7	84.6	118.2	212	334.7	322.1	207.6	95.9	68.3	46.1	49.9	11.6	8.8	5.9	4.2	1.9	0.899999	0.899999	1.5	5.4	8.3	12.7	12.1	68.1	66.9	62.4	60.5	56	55.2	56.5	59.5	65.6	68.4
29336	603	Xerocrassa mesostena	130	93.4	79.1	35.9	16.7	5.5	1.5	1.6	17.9	71.5	78.3	123.4	138.4	64.1	55.6	89.5	123.8	220.9	361.9	335.1	207.1	101.5	71.1	49.5	51.9	11.2	8.2	5	3.3	1.3	0.6	0.699999	1.2	5.1	7.8	12.3	11.7	67.3	66.6	63	61.9	58	57.8	59.1	61.5	66.2	68
50015	607	Xerocrassa mesostena	0	107.6	77.9	30.6	12.2	3.8	0.899999	1.1	18	78.5	72.2	93.7	136.8	59.1	61.5	86.3	140	221.2	281.6	302	175.4	91.4	67.1	52.5	47.6	12.2	8.6	6	3.1	0.5	0	0.3	1.3	5.7	9.4	13.3	12.9	70.8	70	64.9	59.4	52.7	52.1	55.7	62	69	71.7
50033	608	Xerocrassa mesostena	365	147	112.8	45.6	24.8	12	5.3	2.1	25.2	116.1	97.1	148.3	193.1	60.8	54.7	82	125.5	216.5	288.1	285.1	184.4	90.2	65.5	47.7	46.1	11.8	8.6	6.2	4	1.6	0.6	0.6	1.4	5.7	8.4	12.8	12.3	69.4	68	62.7	58.7	53	52.2	54.6	59.6	66.7	69.7
50037	609	Xerocrassa mesostena	10	117.5	88.6	37.3	17.3	7.3	3.6	2.4	20.1	88.3	83.3	119.3	154.9	58.8	58.3	84.6	136.8	225.6	281.6	292.7	171.5	90	64.7	52.5	45.9	12.2	8.7	6.5	3.7	1.1	0.4	0.5	1.5	5.8	9.3	13.1	13	70.5	69.2	64.3	59.1	52.8	51.7	54.7	60.5	67.7	70.9
50043	610	Xerocrassa mesostena	20	107.6	77.9	30.6	12.2	3.8	0.899999	1.1	18	78.5	72.2	93.7	136.8	59.1	61.5	86.3	140	221.2	281.6	302	175.4	91.4	67.1	52.5	47.6	12.2	8.6	6	3.1	0.5	0	0.3	1.3	5.7	9.4	13.3	12.9	70.8	70	64.9	59.4	52.7	52.1	55.7	62	69	71.7
50081	612	Xerocrassa mesostena	30	118.2	90.2	38.6	19.1	7.8	2.6	1.1	23.3	93.9	82.6	126.8	157.5	61.5	55.4	87.8	130.6	234.4	318.6	297.9	202.1	93.9	71.2	50	49.3	10.8	7.7	5.1	3.2	1.3	0.4	0.4	1.2	5.3	7.1	12	11.4	67.6	66.7	62.3	59.8	55.1	55	56.9	60.7	66.2	68.2
50088	614	Xerocrassa mesostena	400	93.4	79.1	35.9	16.7	5.5	1.5	1.6	17.9	71.5	78.3	123.4	138.4	64.1	55.6	89.5	123.8	220.9	361.9	335.1	207.1	101.5	71.1	49.5	51.9	11.2	8.2	5	3.3	1.3	0.6	0.699999	1.2	5.1	7.8	12.3	11.7	67.3	66.6	63	61.9	58	57.8	59.1	61.5	66.2	68
29631	636	Xerocrassa mesostena	580	127.8	95.9	38.8	19.2	8.1	3.1	1.5	22.5	99.5	84.5	122.9	165.3	60.3	55.8	84.3	131.1	223.6	290.8	290.9	184.3	91	66.6	51	48	11.7	8.4	5.9	3.5	1.2	0.3	0.4	1.3	5.6	8.3	12.9	12.3	69.5	68.4	63.2	58.9	52.9	52.3	55.2	60.6	67.5	70.1
36790	638	Xerocrassa mesostena	10	133.9	101.7	41.4	21.3	9.5	3.8	1.5	24	105.9	88.9	134.4	175.4	60.9	55.2	84.9	130.2	226.1	298.2	288.7	189.4	91.3	67.8	49.4	47.6	11.4	8.1	5.7	3.6	1.4	0.4	0.5	1.3	5.5	7.8	12.5	11.9	68.8	67.6	62.6	58.9	53.4	52.9	55.3	60.1	66.7	69.3
50194	640	Xerocrassa mesostena	220	133.9	101.7	41.4	21.3	9.5	3.8	1.5	24	105.9	88.9	134.4	175.4	60.9	55.2	84.9	130.2	226.1	298.2	288.7	189.4	91.3	67.8	49.4	47.6	11.4	8.1	5.7	3.6	1.4	0.4	0.5	1.3	5.5	7.8	12.5	11.9	68.8	67.6	62.6	58.9	53.4	52.9	55.3	60.1	66.7	69.3
50172	641	Xerocrassa mesostena	320	93.4	79.1	35.9	16.7	5.5	1.5	1.6	17.9	71.5	78.3	123.4	138.4	64.1	55.6	89.5	123.8	220.9	361.9	335.1	207.1	101.5	71.1	49.5	51.9	11.2	8.2	5	3.3	1.3	0.6	0.699999	1.2	5.1	7.8	12.3	11.7	67.3	66.6	63	61.9	58	57.8	59.1	61.5	66.2	68
50223	645	Xerocrassa mesostena	1090	151.5	120.4	57.2	35.9	22	13.3	8	26.7	114.3	106	165.4	200.7	59.6	55.1	79.7	121.2	201.4	259	271.3	173.7	89.1	62.8	47.4	44.1	12.5	9.7	8	5.7	2.9	1.6	1.5	2.2	6.3	9.5	13.2	13.1	70.7	68.2	62.3	57.6	51.4	49.3	51.4	56.7	65.5	70.1
50277	660	Xerocrassa mesostena	310	93.4	79.1	35.9	16.7	5.5	1.5	1.6	17.9	71.5	78.3	123.4	138.4	64.1	55.6	89.5	123.8	220.9	361.9	335.1	207.1	101.5	71.1	49.5	51.9	11.2	8.2	5	3.3	1.3	0.6	0.699999	1.2	5.1	7.8	12.3	11.7	67.3	66.6	63	61.9	58	57.8	59.1	61.5	66.2	68
50214	673	Xerocrassa mesostena	730	127.8	95.9	38.8	19.2	8.1	3.1	1.5	22.5	99.5	84.5	122.9	165.3	60.3	55.8	84.3	131.1	223.6	290.8	290.9	184.3	91	66.6	51	48	11.7	8.4	5.9	3.5	1.2	0.3	0.4	1.3	5.6	8.3	12.9	12.3	69.5	68.4	63.2	58.9	52.9	52.3	55.2	60.6	67.5	70.1
36735	700	Xerocrassa mesostena	520	93.4	79.1	35.9	16.7	5.5	1.5	1.6	17.9	71.5	78.3	123.4	138.4	64.1	55.6	89.5	123.8	220.9	361.9	335.1	207.1	101.5	71.1	49.5	51.9	11.2	8.2	5	3.3	1.3	0.6	0.699999	1.2	5.1	7.8	12.3	11.7	67.3	66.6	63	61.9	58	57.8	59.1	61.5	66.2	68
50440	701	Xerocrassa mesostena	560	143.4	115.6	51.7	30.4	16.6	7.6	3.9	25.7	108.1	102.6	170.2	200.2	60.7	53.8	84.1	119.8	212.1	319.3	303.9	207.7	93.1	68.1	46	47.1	11.8	9	6.4	4.7	2.4	1.2	1.1	1.7	5.6	8.3	12.7	12.2	68.5	66.7	61.7	59.4	54.6	53.4	54.7	58.1	65	68.4
29912	702	Xerocrassa mesostena	800	108.9	83.3	38.4	18.7	7.9	2.2	1.2	23.5	82.3	82.9	128.9	148.3	60.8	54.8	84	119	223.2	324.4	310.6	208.1	96.7	69	49.1	51.1	11.5	8.5	5.3	3.5	1.3	0.5	0.5	1.2	5.3	8.1	12.6	11.7	67.5	66.6	62.3	60.4	56.1	55.9	57.4	60.7	66.1	68.1
36666	704	Xerocrassa mesostena	400	122.6	99.4	45.1	24.5	11.8	4.6	2.8	22.9	91	93.4	152.9	174.6	60.4	53.7	84.6	118.2	212	334.7	322.1	207.6	95.9	68.3	46.1	49.9	11.6	8.8	5.9	4.2	1.9	0.899999	0.899999	1.5	5.4	8.3	12.7	12.1	68.1	66.9	62.4	60.5	56	55.2	56.5	59.5	65.6	68.4
36913	723	Xerocrassa mesostena	280	140.7	107.6	44.9	24.3	12.2	5.9	3	24	108.1	93.8	140.7	184.3	60.1	55.3	82.1	128.6	216.8	279.7	284.8	179.6	89.8	64.7	49	46	12.2	8.9	6.6	4.2	1.7	0.699999	0.699999	1.6	5.8	8.9	13.1	12.7	70.2	68.5	63.1	58.4	52.2	51	53.8	59.4	66.9	70.3
29603	724	Xerocrassa mesostena	2	110.2	83.2	34.9	15.1	5.8	2.8	2.1	19	83.3	81.5	115.7	146.8	58.6	60.1	85.6	138.6	228.7	284.2	295.6	168.1	90	64.6	53.2	45.2	12.1	8.6	6.4	3.5	0.899999	0.3	0.5	1.5	5.8	9.3	13	13	70.6	69.4	64.7	59.7	53.5	52.4	55.4	61	67.8	71
29332	726	Xerocrassa mesostena	510	110.2	83.2	34.9	15.1	5.8	2.8	2.1	19	83.3	81.5	115.7	146.8	58.6	60.1	85.6	138.6	228.7	284.2	295.6	168.1	90	64.6	53.2	45.2	12.1	8.6	6.4	3.5	0.899999	0.3	0.5	1.5	5.8	9.3	13	13	70.6	69.4	64.7	59.7	53.5	52.4	55.4	61	67.8	71
29748	727	Xerocrassa mesostena	5	110.2	83.2	34.9	15.1	5.8	2.8	2.1	19	83.3	81.5	115.7	146.8	58.6	60.1	85.6	138.6	228.7	284.2	295.6	168.1	90	64.6	53.2	45.2	12.1	8.6	6.4	3.5	0.899999	0.3	0.5	1.5	5.8	9.3	13	13	70.6	69.4	64.7	59.7	53.5	52.4	55.4	61	67.8	71
36220	728	Xerocrassa mesostena	180	107.6	77.9	30.6	12.2	3.8	0.899999	1.1	18	78.5	72.2	93.7	136.8	59.1	61.5	86.3	140	221.2	281.6	302	175.4	91.4	67.1	52.5	47.6	12.2	8.6	6	3.1	0.5	0	0.3	1.3	5.7	9.4	13.3	12.9	70.8	70	64.9	59.4	52.7	52.1	55.7	62	69	71.7
36673	730	Xerocrassa mesostena	420	151.5	120.4	57.2	35.9	22	13.3	8	26.7	114.3	106	165.4	200.7	59.6	55.1	79.7	121.2	201.4	259	271.3	173.7	89.1	62.8	47.4	44.1	12.5	9.7	8	5.7	2.9	1.6	1.5	2.2	6.3	9.5	13.2	13.1	70.7	68.2	62.3	57.6	51.4	49.3	51.4	56.7	65.5	70.1
29258	731	Xerocrassa mesostena	450	133.9	101.7	41.4	21.3	9.5	3.8	1.5	24	105.9	88.9	134.4	175.4	60.9	55.2	84.9	130.2	226.1	298.2	288.7	189.4	91.3	67.8	49.4	47.6	11.4	8.1	5.7	3.6	1.4	0.4	0.5	1.3	5.5	7.8	12.5	11.9	68.8	67.6	62.6	58.9	53.4	52.9	55.3	60.1	66.7	69.3
36696	732	Xerocrassa mesostena	80	140.7	107.6	44.9	24.3	12.2	5.9	3	24	108.1	93.8	140.7	184.3	60.1	55.3	82.1	128.6	216.8	279.7	284.8	179.6	89.8	64.7	49	46	12.2	8.9	6.6	4.2	1.7	0.699999	0.699999	1.6	5.8	8.9	13.1	12.7	70.2	68.5	63.1	58.4	52.2	51	53.8	59.4	66.9	70.3
29814	733	Xerocrassa mesostena	750	123.2	93.1	39.3	19.3	8.8	4.3	2.8	20.8	92	85.6	122	161.1	58.9	57.1	82.6	132.5	218.2	274.6	290.1	172.1	89.6	63.3	52	46.6	12.3	8.9	6.7	3.9	1.2	0.5	0.6	1.5	5.9	9.4	13.3	13	70.9	69.5	64.2	58.8	52.2	51	54.1	60.2	67.8	71.3
29807	734	Xerocrassa mesostena	700	123.2	93.1	39.3	19.3	8.8	4.3	2.8	20.8	92	85.6	122	161.1	58.9	57.1	82.6	132.5	218.2	274.6	290.1	172.1	89.6	63.3	52	46.6	12.3	8.9	6.7	3.9	1.2	0.5	0.6	1.5	5.9	9.4	13.3	13	70.9	69.5	64.2	58.8	52.2	51	54.1	60.2	67.8	71.3
36946	738	Xerocrassa mesostena	20	117.5	88.6	37.3	17.3	7.3	3.6	2.4	20.1	88.3	83.3	119.3	154.9	58.8	58.3	84.6	136.8	225.6	281.6	292.7	171.5	90	64.7	52.5	45.9	12.2	8.7	6.5	3.7	1.1	0.4	0.5	1.5	5.8	9.3	13.1	13	70.5	69.2	64.3	59.1	52.8	51.7	54.7	60.5	67.7	70.9
29317	739	Xerocrassa mesostena	50	131.1	99.6	42	21.8	10.5	5.2	3.1	22.1	98.8	89.2	129.4	171	59.4	56	81.6	129.5	215.1	273.6	287.2	174.9	89.5	63.2	50.6	46.7	12.3	9	6.7	4.1	1.4	0.6	0.699999	1.6	5.9	9.3	13.3	12.9	70.8	69.2	63.7	58.5	52	50.8	53.9	59.8	67.6	71.1
29684	741	Xerocrassa mesostena	80	117.5	88.6	37.3	17.3	7.3	3.6	2.4	20.1	88.3	83.3	119.3	154.9	58.8	58.3	84.6	136.8	225.6	281.6	292.7	171.5	90	64.7	52.5	45.9	12.2	8.7	6.5	3.7	1.1	0.4	0.5	1.5	5.8	9.3	13.1	13	70.5	69.2	64.3	59.1	52.8	51.7	54.7	60.5	67.7	70.9
29329	745	Xerocrassa mesostena	5	110.2	83.2	34.9	15.1	5.8	2.8	2.1	19	83.3	81.5	115.7	146.8	58.6	60.1	85.6	138.6	228.7	284.2	295.6	168.1	90	64.6	53.2	45.2	12.1	8.6	6.4	3.5	0.899999	0.3	0.5	1.5	5.8	9.3	13	13	70.6	69.4	64.7	59.7	53.5	52.4	55.4	61	67.8	71
29985	746	Xerocrassa mesostena	170	151.5	120.4	57.2	35.9	22	13.3	8	26.7	114.3	106	165.4	200.7	59.6	55.1	79.7	121.2	201.4	259	271.3	173.7	89.1	62.8	47.4	44.1	12.5	9.7	8	5.7	2.9	1.6	1.5	2.2	6.3	9.5	13.2	13.1	70.7	68.2	62.3	57.6	51.4	49.3	51.4	56.7	65.5	70.1
50568	748	Xerocrassa mesostena	160	110.2	83.2	34.9	15.1	5.8	2.8	2.1	19	83.3	81.5	115.7	146.8	58.6	60.1	85.6	138.6	228.7	284.2	295.6	168.1	90	64.6	53.2	45.2	12.1	8.6	6.4	3.5	0.899999	0.3	0.5	1.5	5.8	9.3	13	13	70.6	69.4	64.7	59.7	53.5	52.4	55.4	61	67.8	71
36499	752	Xerocrassa mesostena	630	122.6	99.4	45.1	24.5	11.8	4.6	2.8	22.9	91	93.4	152.9	174.6	60.4	53.7	84.6	118.2	212	334.7	322.1	207.6	95.9	68.3	46.1	49.9	11.6	8.8	5.9	4.2	1.9	0.899999	0.899999	1.5	5.4	8.3	12.7	12.1	68.1	66.9	62.4	60.5	56	55.2	56.5	59.5	65.6	68.4
50193	820	Xerocrassa mesostena	220	133.9	101.7	41.4	21.3	9.5	3.8	1.5	24	105.9	88.9	134.4	175.4	60.9	55.2	84.9	130.2	226.1	298.2	288.7	189.4	91.3	67.8	49.4	47.6	11.4	8.1	5.7	3.6	1.4	0.4	0.5	1.3	5.5	7.8	12.5	11.9	68.8	67.6	62.6	58.9	53.4	52.9	55.3	60.1	66.7	69.3
50191	821	Xerocrassa mesostena	470	133.9	101.7	41.4	21.3	9.5	3.8	1.5	24	105.9	88.9	134.4	175.4	60.9	55.2	84.9	130.2	226.1	298.2	288.7	189.4	91.3	67.8	49.4	47.6	11.4	8.1	5.7	3.6	1.4	0.4	0.5	1.3	5.5	7.8	12.5	11.9	68.8	67.6	62.6	58.9	53.4	52.9	55.3	60.1	66.7	69.3
50178	822	Xerocrassa mesostena	10	133.9	101.7	41.4	21.3	9.5	3.8	1.5	24	105.9	88.9	134.4	175.4	60.9	55.2	84.9	130.2	226.1	298.2	288.7	189.4	91.3	67.8	49.4	47.6	11.4	8.1	5.7	3.6	1.4	0.4	0.5	1.3	5.5	7.8	12.5	11.9	68.8	67.6	62.6	58.9	53.4	52.9	55.3	60.1	66.7	69.3
50155	824	Xerocrassa mesostena	400	135.1	110.2	50.3	29.6	15.7	7.1	4	24.3	100.6	99.2	165.4	191.1	60.6	53.8	85.1	119.7	211.7	328.3	313.7	208.9	94.4	68.7	45.9	48.1	11.7	9	6.3	4.7	2.4	1.2	1.1	1.7	5.5	8.3	12.7	12.2	68.4	66.6	61.8	59.8	55.1	53.9	55.1	58.2	65	68.3
50462	826	Xerocrassa mesostena	360	117.5	88.6	37.3	17.3	7.3	3.6	2.4	20.1	88.3	83.3	119.3	154.9	58.8	58.3	84.6	136.8	225.6	281.6	292.7	171.5	90	64.7	52.5	45.9	12.2	8.7	6.5	3.7	1.1	0.4	0.5	1.5	5.8	9.3	13.1	13	70.5	69.2	64.3	59.1	52.8	51.7	54.7	60.5	67.7	70.9
29136	827	Xerocrassa mesostena	650	147	112.8	45.6	24.8	12	5.3	2.1	25.2	116.1	97.1	148.3	193.1	60.8	54.7	82	125.5	216.5	288.1	285.1	184.4	90.2	65.5	47.7	46.1	11.8	8.6	6.2	4	1.6	0.6	0.6	1.4	5.7	8.4	12.8	12.3	69.4	68	62.7	58.7	53	52.2	54.6	59.6	66.7	69.7
36902	828	Xerocrassa mesostena	450	147	112.8	45.6	24.8	12	5.3	2.1	25.2	116.1	97.1	148.3	193.1	60.8	54.7	82	125.5	216.5	288.1	285.1	184.4	90.2	65.5	47.7	46.1	11.8	8.6	6.2	4	1.6	0.6	0.6	1.4	5.7	8.4	12.8	12.3	69.4	68	62.7	58.7	53	52.2	54.6	59.6	66.7	69.7
29672	830	Xerocrassa mesostena	400	135.1	110.2	50.3	29.6	15.7	7.1	4	24.3	100.6	99.2	165.4	191.1	60.6	53.8	85.1	119.7	211.7	328.3	313.7	208.9	94.4	68.7	45.9	48.1	11.7	9	6.3	4.7	2.4	1.2	1.1	1.7	5.5	8.3	12.7	12.2	68.4	66.6	61.8	59.8	55.1	53.9	55.1	58.2	65	68.3
36339	831	Xerocrassa mesostena	200	118.2	90.2	38.6	19.1	7.8	2.6	1.1	23.3	93.9	82.6	126.8	157.5	61.5	55.4	87.8	130.6	234.4	318.6	297.9	202.1	93.9	71.2	50	49.3	10.8	7.7	5.1	3.2	1.3	0.4	0.4	1.2	5.3	7.1	12	11.4	67.6	66.7	62.3	59.8	55.1	55	56.9	60.7	66.2	68.2
29803	832	Xerocrassa mesostena	560	147	112.8	45.6	24.8	12	5.3	2.1	25.2	116.1	97.1	148.3	193.1	60.8	54.7	82	125.5	216.5	288.1	285.1	184.4	90.2	65.5	47.7	46.1	11.8	8.6	6.2	4	1.6	0.6	0.6	1.4	5.7	8.4	12.8	12.3	69.4	68	62.7	58.7	53	52.2	54.6	59.6	66.7	69.7
50438	835	Xerocrassa mesostena	150	93.4	79.1	35.9	16.7	5.5	1.5	1.6	17.9	71.5	78.3	123.4	138.4	64.1	55.6	89.5	123.8	220.9	361.9	335.1	207.1	101.5	71.1	49.5	51.9	11.2	8.2	5	3.3	1.3	0.6	0.699999	1.2	5.1	7.8	12.3	11.7	67.3	66.6	63	61.9	58	57.8	59.1	61.5	66.2	68
50371	836	Xerocrassa mesostena	500	135.1	110.2	50.3	29.6	15.7	7.1	4	24.3	100.6	99.2	165.4	191.1	60.6	53.8	85.1	119.7	211.7	328.3	313.7	208.9	94.4	68.7	45.9	48.1	11.7	9	6.3	4.7	2.4	1.2	1.1	1.7	5.5	8.3	12.7	12.2	68.4	66.6	61.8	59.8	55.1	53.9	55.1	58.2	65	68.3
36642	837	Xerocrassa mesostena	400	133.9	101.7	41.4	21.3	9.5	3.8	1.5	24	105.9	88.9	134.4	175.4	60.9	55.2	84.9	130.2	226.1	298.2	288.7	189.4	91.3	67.8	49.4	47.6	11.4	8.1	5.7	3.6	1.4	0.4	0.5	1.3	5.5	7.8	12.5	11.9	68.8	67.6	62.6	58.9	53.4	52.9	55.3	60.1	66.7	69.3
29265	838	Xerocrassa mesostena	190	133.9	101.7	41.4	21.3	9.5	3.8	1.5	24	105.9	88.9	134.4	175.4	60.9	55.2	84.9	130.2	226.1	298.2	288.7	189.4	91.3	67.8	49.4	47.6	11.4	8.1	5.7	3.6	1.4	0.4	0.5	1.3	5.5	7.8	12.5	11.9	68.8	67.6	62.6	58.9	53.4	52.9	55.3	60.1	66.7	69.3
36928	839	Xerocrassa mesostena	390	147	112.8	45.6	24.8	12	5.3	2.1	25.2	116.1	97.1	148.3	193.1	60.8	54.7	82	125.5	216.5	288.1	285.1	184.4	90.2	65.5	47.7	46.1	11.8	8.6	6.2	4	1.6	0.6	0.6	1.4	5.7	8.4	12.8	12.3	69.4	68	62.7	58.7	53	52.2	54.6	59.6	66.7	69.7
36120	840	Xerocrassa mesostena	580	107.3	91.7	42.2	22.5	9.4	3.7	2.9	18.9	80	86.9	143.5	159.9	61.1	54.1	88.5	121.1	214.7	357.3	337.9	205.1	99.5	69.7	46.9	51.4	11.4	8.6	5.6	3.9	1.9	1	1	1.5	5.2	8	12.5	12	67.9	66.7	62.7	61.4	57.2	56.4	57.6	60	65.6	68.2
36327	841	Xerocrassa mesostena	60	93.4	79.1	35.9	16.7	5.5	1.5	1.6	17.9	71.5	78.3	123.4	138.4	64.1	55.6	89.5	123.8	220.9	361.9	335.1	207.1	101.5	71.1	49.5	51.9	11.2	8.2	5	3.3	1.3	0.6	0.699999	1.2	5.1	7.8	12.3	11.7	67.3	66.6	63	61.9	58	57.8	59.1	61.5	66.2	68
29376	842	Xerocrassa mesostena	730	135.1	110.2	50.3	29.6	15.7	7.1	4	24.3	100.6	99.2	165.4	191.1	60.6	53.8	85.1	119.7	211.7	328.3	313.7	208.9	94.4	68.7	45.9	48.1	11.7	9	6.3	4.7	2.4	1.2	1.1	1.7	5.5	8.3	12.7	12.2	68.4	66.6	61.8	59.8	55.1	53.9	55.1	58.2	65	68.3
36790	844	Xerocrassa mesostena	10	133.9	101.7	41.4	21.3	9.5	3.8	1.5	24	105.9	88.9	134.4	175.4	60.9	55.2	84.9	130.2	226.1	298.2	288.7	189.4	91.3	67.8	49.4	47.6	11.4	8.1	5.7	3.6	1.4	0.4	0.5	1.3	5.5	7.8	12.5	11.9	68.8	67.6	62.6	58.9	53.4	52.9	55.3	60.1	66.7	69.3
29839	845	Xerocrassa mesostena	650	147	112.8	45.6	24.8	12	5.3	2.1	25.2	116.1	97.1	148.3	193.1	60.8	54.7	82	125.5	216.5	288.1	285.1	184.4	90.2	65.5	47.7	46.1	11.8	8.6	6.2	4	1.6	0.6	0.6	1.4	5.7	8.4	12.8	12.3	69.4	68	62.7	58.7	53	52.2	54.6	59.6	66.7	69.7
50222	846	Xerocrassa mesostena	1090	151.5	120.4	57.2	35.9	22	13.3	8	26.7	114.3	106	165.4	200.7	59.6	55.1	79.7	121.2	201.4	259	271.3	173.7	89.1	62.8	47.4	44.1	12.5	9.7	8	5.7	2.9	1.6	1.5	2.2	6.3	9.5	13.2	13.1	70.7	68.2	62.3	57.6	51.4	49.3	51.4	56.7	65.5	70.1
29528	913	Xerocrassa mesostena	470	135.1	110.2	50.3	29.6	15.7	7.1	4	24.3	100.6	99.2	165.4	191.1	60.6	53.8	85.1	119.7	211.7	328.3	313.7	208.9	94.4	68.7	45.9	48.1	11.7	9	6.3	4.7	2.4	1.2	1.1	1.7	5.5	8.3	12.7	12.2	68.4	66.6	61.8	59.8	55.1	53.9	55.1	58.2	65	68.3
36476	930	Xerocrassa mesostena	1000	122.6	99.4	45.1	24.5	11.8	4.6	2.8	22.9	91	93.4	152.9	174.6	60.4	53.7	84.6	118.2	212	334.7	322.1	207.6	95.9	68.3	46.1	49.9	11.6	8.8	5.9	4.2	1.9	0.899999	0.899999	1.5	5.4	8.3	12.7	12.1	68.1	66.9	62.4	60.5	56	55.2	56.5	59.5	65.6	68.4
50052	934	Xerocrassa mesostena	510	107.3	91.7	42.2	22.5	9.4	3.7	2.9	18.9	80	86.9	143.5	159.9	61.1	54.1	88.5	121.1	214.7	357.3	337.9	205.1	99.5	69.7	46.9	51.4	11.4	8.6	5.6	3.9	1.9	1	1	1.5	5.2	8	12.5	12	67.9	66.7	62.7	61.4	57.2	56.4	57.6	60	65.6	68.2
50254	937	Xerocrassa mesostena	350	143.4	115.6	51.7	30.4	16.6	7.6	3.9	25.7	108.1	102.6	170.2	200.2	60.7	53.8	84.1	119.8	212.1	319.3	303.9	207.7	93.1	68.1	46	47.1	11.8	9	6.4	4.7	2.4	1.2	1.1	1.7	5.6	8.3	12.7	12.2	68.5	66.7	61.7	59.4	54.6	53.4	54.7	58.1	65	68.4
50489	938	Xerocrassa mesostena	125	135.1	110.2	50.3	29.6	15.7	7.1	4	24.3	100.6	99.2	165.4	191.1	60.6	53.8	85.1	119.7	211.7	328.3	313.7	208.9	94.4	68.7	45.9	48.1	11.7	9	6.3	4.7	2.4	1.2	1.1	1.7	5.5	8.3	12.7	12.2	68.4	66.6	61.8	59.8	55.1	53.9	55.1	58.2	65	68.3
29203	941	Xerocrassa mesostena	150	151.5	120.4	57.2	35.9	22	13.3	8	26.7	114.3	106	165.4	200.7	59.6	55.1	79.7	121.2	201.4	259	271.3	173.7	89.1	62.8	47.4	44.1	12.5	9.7	8	5.7	2.9	1.6	1.5	2.2	6.3	9.5	13.2	13.1	70.7	68.2	62.3	57.6	51.4	49.3	51.4	56.7	65.5	70.1
29225	942	Xerocrassa mesostena	580	147	112.8	45.6	24.8	12	5.3	2.1	25.2	116.1	97.1	148.3	193.1	60.8	54.7	82	125.5	216.5	288.1	285.1	184.4	90.2	65.5	47.7	46.1	11.8	8.6	6.2	4	1.6	0.6	0.6	1.4	5.7	8.4	12.8	12.3	69.4	68	62.7	58.7	53	52.2	54.6	59.6	66.7	69.7
29332	943	Xerocrassa mesostena	510	110.2	83.2	34.9	15.1	5.8	2.8	2.1	19	83.3	81.5	115.7	146.8	58.6	60.1	85.6	138.6	228.7	284.2	295.6	168.1	90	64.6	53.2	45.2	12.1	8.6	6.4	3.5	0.899999	0.3	0.5	1.5	5.8	9.3	13	13	70.6	69.4	64.7	59.7	53.5	52.4	55.4	61	67.8	71
29393	944	Xerocrassa mesostena	470	117.8	89.7	38.4	19.8	7.8	2.8	1	22.8	94.7	82.7	122.4	152.6	60.6	54.9	83.1	121.1	219.5	300.4	300.4	192.2	92.8	67.5	50.5	50.4	11.4	8.4	5.5	3.4	1.2	0.4	0.4	1.2	5.4	8.1	12.7	11.8	68.5	67.6	62.8	60	55	54.8	56.9	61	66.8	69.1
29614	946	Xerocrassa mesostena	50	125.2	95.5	40.5	20.7	8.8	3.2	1.1	24.2	99.5	86.7	133.1	165.7	61.2	54.9	85	125.9	226.4	309.6	292.8	197.4	92.9	69	49	49.1	11.1	8	5.3	3.4	1.4	0.4	0.4	1.2	5.4	7.5	12.3	11.5	68	66.9	62.3	59.6	54.7	54.5	56.4	60.4	66.2	68.5
29701	947	Xerocrassa mesostena	290	147	112.8	45.6	24.8	12	5.3	2.1	25.2	116.1	97.1	148.3	193.1	60.8	54.7	82	125.5	216.5	288.1	285.1	184.4	90.2	65.5	47.7	46.1	11.8	8.6	6.2	4	1.6	0.6	0.6	1.4	5.7	8.4	12.8	12.3	69.4	68	62.7	58.7	53	52.2	54.6	59.6	66.7	69.7
29743	948	Xerocrassa mesostena	770	142.8	112.1	52	30.8	18	10.6	6.4	25	107.7	100.5	153.7	188.9	59.3	55.4	80.3	124.6	207.8	263.7	276.2	171.9	89.2	62.8	48.4	44.6	12.5	9.4	7.6	5.2	2.4	1.3	1.2	2	6.1	9.5	13.2	13.1	70.8	68.6	62.9	58	51.7	49.9	52.2	57.7	66.1	70.4
29748	949	Xerocrassa mesostena	5	110.2	83.2	34.9	15.1	5.8	2.8	2.1	19	83.3	81.5	115.7	146.8	58.6	60.1	85.6	138.6	228.7	284.2	295.6	168.1	90	64.6	53.2	45.2	12.1	8.6	6.4	3.5	0.899999	0.3	0.5	1.5	5.8	9.3	13	13	70.6	69.4	64.7	59.7	53.5	52.4	55.4	61	67.8	71
36031	951	Xerocrassa mesostena	160	140.7	107.6	44.9	24.3	12.2	5.9	3	24	108.1	93.8	140.7	184.3	60.1	55.3	82.1	128.6	216.8	279.7	284.8	179.6	89.8	64.7	49	46	12.2	8.9	6.6	4.2	1.7	0.699999	0.699999	1.6	5.8	8.9	13.1	12.7	70.2	68.5	63.1	58.4	52.2	51	53.8	59.4	66.9	70.3
36036	952	Xerocrassa mesostena	420	113.8	87.7	39.8	19.4	8.7	2.6	1.3	23.9	85.7	85.7	135.6	157.2	61.1	54.3	85.4	122.2	226.7	328.8	305.7	209.3	96.1	69.7	48.3	50.3	11.3	8.3	5.3	3.5	1.4	0.5	0.5	1.2	5.3	7.8	12.4	11.6	67.4	66.5	62.2	60.3	55.9	55.7	57.2	60.5	65.9	68
36092	953	Xerocrassa mesostena	800	122.6	99.4	45.1	24.5	11.8	4.6	2.8	22.9	91	93.4	152.9	174.6	60.4	53.7	84.6	118.2	212	334.7	322.1	207.6	95.9	68.3	46.1	49.9	11.6	8.8	5.9	4.2	1.9	0.899999	0.899999	1.5	5.4	8.3	12.7	12.1	68.1	66.9	62.4	60.5	56	55.2	56.5	59.5	65.6	68.4
36310	954	Xerocrassa mesostena	650	121.6	93.1	40.8	20.6	9.1	3	1.3	24.4	94.6	87.2	136.2	163.8	61.1	54.5	85	123.7	226.1	317.4	299.6	202.9	94	69.3	48.4	49.6	11.2	8.2	5.3	3.5	1.4	0.5	0.5	1.2	5.4	7.6	12.3	11.6	67.7	66.7	62.2	59.9	55.3	55	56.7	60.3	66	68.1
36492	955	Xerocrassa mesostena	540	120.2	94.8	42.9	22.1	10.5	3.6	2	23.9	89	91.4	147.5	169	60.5	53.8	84.1	118.4	216.7	330.1	314.5	208.5	95.8	68.5	46.8	50.2	11.6	8.7	5.7	3.9	1.7	0.699999	0.699999	1.3	5.3	8.2	12.7	11.9	67.9	66.8	62.3	60.5	56	55.5	56.9	60	65.8	68.3
36538	956	Xerocrassa mesostena	650	135.1	110.2	50.3	29.6	15.7	7.1	4	24.3	100.6	99.2	165.4	191.1	60.6	53.8	85.1	119.7	211.7	328.3	313.7	208.9	94.4	68.7	45.9	48.1	11.7	9	6.3	4.7	2.4	1.2	1.1	1.7	5.5	8.3	12.7	12.2	68.4	66.6	61.8	59.8	55.1	53.9	55.1	58.2	65	68.3
36878	957	Xerocrassa mesostena	390	125.2	95.5	40.5	20.7	8.8	3.2	1.1	24.2	99.5	86.7	133.1	165.7	61.2	54.9	85	125.9	226.4	309.6	292.8	197.4	92.9	69	49	49.1	11.1	8	5.3	3.4	1.4	0.4	0.4	1.2	5.4	7.5	12.3	11.5	68	66.9	62.3	59.6	54.7	54.5	56.4	60.4	66.2	68.5
36705	958	Xerocrassa mesostena	380	127.8	95.9	38.8	19.2	8.1	3.1	1.5	22.5	99.5	84.5	122.9	165.3	60.3	55.8	84.3	131.1	223.6	290.8	290.9	184.3	91	66.6	51	48	11.7	8.4	5.9	3.5	1.2	0.3	0.4	1.3	5.6	8.3	12.9	12.3	69.5	68.4	63.2	58.9	52.9	52.3	55.2	60.6	67.5	70.1
50138	959	Xerocrassa mesostena	525	147	112.8	45.6	24.8	12	5.3	2.1	25.2	116.1	97.1	148.3	193.1	60.8	54.7	82	125.5	216.5	288.1	285.1	184.4	90.2	65.5	47.7	46.1	11.8	8.6	6.2	4	1.6	0.6	0.6	1.4	5.7	8.4	12.8	12.3	69.4	68	62.7	58.7	53	52.2	54.6	59.6	66.7	69.7
50276	960	Xerocrassa mesostena	310	93.4	79.1	35.9	16.7	5.5	1.5	1.6	17.9	71.5	78.3	123.4	138.4	64.1	55.6	89.5	123.8	220.9	361.9	335.1	207.1	101.5	71.1	49.5	51.9	11.2	8.2	5	3.3	1.3	0.6	0.699999	1.2	5.1	7.8	12.3	11.7	67.3	66.6	63	61.9	58	57.8	59.1	61.5	66.2	68
50566	961	Xerocrassa mesostena	580	143.4	115.6	51.7	30.4	16.6	7.6	3.9	25.7	108.1	102.6	170.2	200.2	60.7	53.8	84.1	119.8	212.1	319.3	303.9	207.7	93.1	68.1	46	47.1	11.8	9	6.4	4.7	2.4	1.2	1.1	1.7	5.6	8.3	12.7	12.2	68.5	66.7	61.7	59.4	54.6	53.4	54.7	58.1	65	68.4
29258	986	Xerocrassa mesostena	450	133.9	101.7	41.4	21.3	9.5	3.8	1.5	24	105.9	88.9	134.4	175.4	60.9	55.2	84.9	130.2	226.1	298.2	288.7	189.4	91.3	67.8	49.4	47.6	11.4	8.1	5.7	3.6	1.4	0.4	0.5	1.3	5.5	7.8	12.5	11.9	68.8	67.6	62.6	58.9	53.4	52.9	55.3	60.1	66.7	69.3
29275	987	Xerocrassa mesostena	270	120.2	94.8	42.9	22.1	10.5	3.6	2	23.9	89	91.4	147.5	169	60.5	53.8	84.1	118.4	216.7	330.1	314.5	208.5	95.8	68.5	46.8	50.2	11.6	8.7	5.7	3.9	1.7	0.699999	0.699999	1.3	5.3	8.2	12.7	11.9	67.9	66.8	62.3	60.5	56	55.5	56.9	60	65.8	68.3
50060	996	Xerocrassa mesostena	600	135.1	110.2	50.3	29.6	15.7	7.1	4	24.3	100.6	99.2	165.4	191.1	60.6	53.8	85.1	119.7	211.7	328.3	313.7	208.9	94.4	68.7	45.9	48.1	11.7	9	6.3	4.7	2.4	1.2	1.1	1.7	5.5	8.3	12.7	12.2	68.4	66.6	61.8	59.8	55.1	53.9	55.1	58.2	65	68.3
[truncated: 51 more columns]
